# Supplementary material for: Global and Regional Estimates of Prevalent and Incident Herpes Simplex Virus Type 1 Infections in 2012
Source: PLoS One. 2015 Oct 28;10(10):e0140765. doi: 10.1371/journal.pone.0140765 (PMC4624804; doi:10.1371/journal.pone.0140765)
Supplement: S1 Database — (XLSX) [file pone.0140765.s001.xlsx]

## Sheet: Prevalence
Obs no.	First author	Year published	2012 region	Country or Area	City/town/area	Study name	Study year	Group tested	General population?	Assay	Cut-off	Reported sensitivity HSV-1	Reported specificity HSV-1	Sex	Age	N	N+	% HSV-1	Used in estimates?	Reference number	Comments
19	Aiello, Aiello, Aiello, Dowd	2006, 2008, 2008, 2007	Americas	United States of America	Sacramento area	Sacramento Area Latino Study on Ageing (SALSA)	1998-1999	Elderly Latino people	Y	IgG ELISA (Wampole Laboratories, Princeton, NJ)	Manufacturer's recommendation	97.1	96.8	F+M	70.3 (60-100)	1204	1181.97	98.17	N	1, 2, 3, 4
20	Aiello, Aiello, Aiello, Dowd	2006, 2008, 2008, 2007	Americas	United States of America	Sacramento area	Sacramento Area Latino Study on Ageing (SALSA)	1998-1999	Elderly Latino people	Y	IgG ELISA (Wampole Laboratories, Princeton, NJ)	Manufacturer's recommendation	97.1	96.8	F	70.3 (60-100)	698	688.019	98.57	N	1, 2, 3, 4
21	Aiello, Aiello, Aiello, Dowd	2006, 2008, 2008, 2007	Americas	United States of America	Sacramento area	Sacramento Area Latino Study on Ageing (SALSA)	1998-1999	Elderly Latino people	Y	IgG ELISA (Wampole Laboratories, Princeton, NJ)	Manufacturer's recommendation	97.1	96.8	M	70.3 (60-100)	506	494.008	97.63	N	1, 2, 3, 4
81	Arriaga-Demeza, Corona-Oregón	2008, 2010	Americas	Mexico	Morelos	Unknown	2002-2003	College students	Y	HSV-1 immunoblot	Unknown	Unknown	Unknown	F+M	21.7 (18->=26)	815	462.105	56.7	N	5, 45
82	Arriaga-Demeza, Corona-Oregón	2008, 2010	Americas	Mexico	Morelos	Unknown	2002-2003	College students	Y	HSV-1 immunoblot	Unknown	Unknown	Unknown	F+M	18-20	335	167.835	50.1	N	5, 45
83	Arriaga-Demeza, Corona-Oregón	2008, 2010	Americas	Mexico	Morelos	Unknown	2002-2003	College students	Y	HSV-1 immunoblot	Unknown	Unknown	Unknown	F+M	21-25	412	245.964	59.7	N	5, 45
84	Arriaga-Demeza, Corona-Oregón	2008, 2010	Americas	Mexico	Morelos	Unknown	2002-2003	College students	Y	HSV-1 immunoblot	Unknown	Unknown	Unknown	F+M	>=26	59	43.011	72.9	N	5, 45
85	Arriaga-Demeza, Corona-Oregón	2008, 2010	Americas	Mexico	Morelos	Unknown	2002-2003	College students	Y	HSV-1 immunoblot	Unknown	Unknown	Unknown	F	21.7 (18->=26)	529	306.82	58	N	5, 45
86	Arriaga-Demeza, Corona-Oregón	2008, 2010	Americas	Mexico	Morelos	Unknown	2002-2003	College students	Y	HSV-1 immunoblot	Unknown	Unknown	Unknown	F	18-20	195	98.085	50.3	Y	5, 45
87	Arriaga-Demeza, Corona-Oregón	2008, 2010	Americas	Mexico	Morelos	Unknown	2002-2003	College students	Y	HSV-1 immunoblot	Unknown	Unknown	Unknown	F	21-25	153	82.008	53.6	Y	5, 45
88	Arriaga-Demeza, Corona-Oregón	2008, 2010	Americas	Mexico	Morelos	Unknown	2002-2003	College students	Y	HSV-1 immunoblot	Unknown	Unknown	Unknown	F	>=26	31	23.002	74.2	N	5, 45
89	Arriaga-Demeza, Corona-Oregón	2008, 2010	Americas	Mexico	Morelos	Unknown	2002-2003	College students	Y	HSV-1 immunoblot	Unknown	Unknown	Unknown	M	21.7 (18->=26)	286	155.012	54.2	N	5, 45
90	Arriaga-Demeza, Corona-Oregón	2008, 2010	Americas	Mexico	Morelos	Unknown	2002-2003	College students	Y	HSV-1 immunoblot	Unknown	Unknown	Unknown	M	18-20	103	47.998	46.6	Y	5, 45
91	Arriaga-Demeza, Corona-Oregón	2008, 2010	Americas	Mexico	Morelos	Unknown	2002-2003	College students	Y	HSV-1 immunoblot	Unknown	Unknown	Unknown	M	21-25	102	63.036	61.8	Y	5, 45
92	Arriaga-Demeza, Corona-Oregón	2008, 2010	Americas	Mexico	Morelos	Unknown	2002-2003	College students	Y	HSV-1 immunoblot	Unknown	Unknown	Unknown	M	>=26	18	10.008	55.6	N	5, 45
106	Benharrosh	2008	Europe	France	Paris	Unknown	2007	Pregnant women	Y	IgG ELISA (HerpeSelect 1 and 2, Focus Diagnostics)	1.1	N/A	N/A	F	29.5 (19-48)	307	264	85.9935	Y	6
157	Brazzale	2010	Western Pacific	Australia	Cape York, far North Queensland	Unknown	2007-2008	Indigenous general population	Y	HerpeSelect 1 and 2 IgG ELISA (Focus Diagnostics, CA, USA); equivocal results resolved by Western blot; subset of sera with high negative and low positive values validated by Western blot	Manufacturer's recommendation	Unknown	Unknown	F+M	36 (16-87)	266	232	87.218	N	7
158	Brazzale	2010	Western Pacific	Australia	Cape York, far North Queensland	Unknown	2007-2008	Indigenous general population	Y	HerpeSelect 1 and 2 IgG ELISA (Focus Diagnostics, CA, USA); equivocal results resolved by Western blot; subset of sera with high negative and low positive values validated by Western blot	Manufacturer's recommendation	Unknown	Unknown	F+M	16-24	63	63	100	Y	7
159	Brazzale	2010	Western Pacific	Australia	Cape York, far North Queensland	Unknown	2007-2008	Indigenous general population	Y	HerpeSelect 1 and 2 IgG ELISA (Focus Diagnostics, CA, USA); equivocal results resolved by Western blot; subset of sera with high negative and low positive values validated by Western blot	Manufacturer's recommendation	Unknown	Unknown	F+M	25-34	64	59	92.1875	Y	7
160	Brazzale	2010	Western Pacific	Australia	Cape York, far North Queensland	Unknown	2007-2008	Indigenous general population	Y	HerpeSelect 1 and 2 IgG ELISA (Focus Diagnostics, CA, USA); equivocal results resolved by Western blot; subset of sera with high negative and low positive values validated by Western blot	Manufacturer's recommendation	Unknown	Unknown	F+M	35-44	62	62	100	Y	7
161	Brazzale	2010	Western Pacific	Australia	Cape York, far North Queensland	Unknown	2007-2008	Indigenous general population	Y	HerpeSelect 1 and 2 IgG ELISA (Focus Diagnostics, CA, USA); equivocal results resolved by Western blot; subset of sera with high negative and low positive values validated by Western blot	Manufacturer's recommendation	Unknown	Unknown	F+M	45-54	41	40	97.561	N	7
162	Brazzale	2010	Western Pacific	Australia	Cape York, far North Queensland	Unknown	2007-2008	Indigenous general population	Y	HerpeSelect 1 and 2 IgG ELISA (Focus Diagnostics, CA, USA); equivocal results resolved by Western blot; subset of sera with high negative and low positive values validated by Western blot	Manufacturer's recommendation	Unknown	Unknown	F+M	>=55	40	40	100	N	7
163	Brazzale	2010	Western Pacific	Australia	Cape York, far North Queensland	Unknown	2007-2008	Indigenous general population	Y	HerpeSelect 1 and 2 IgG ELISA (Focus Diagnostics, CA, USA); equivocal results resolved by Western blot; subset of sera with high negative and low positive values validated by Western blot	Manufacturer's recommendation	Unknown	Unknown	F	36 (16-87)	140	138	98.5714	N	7
175	Brazzale	2010	Western Pacific	Australia	Cape York, far North Queensland	Unknown	2007-2008	Indigenous general population	Y	HerpeSelect 1 and 2 IgG ELISA (Focus Diagnostics, CA, USA); equivocal results resolved by Western blot; subset of sera with high negative and low positive values validated by Western blot	Manufacturer's recommendation	Unknown	Unknown	M	36 (16-87)	130	126	96.9231	N	7
232	Clemens	2010	Americas	Brazil	National	Unknown	1996-1997	General population	Y	IgG ELISA against HSV-1 and HSV-2 (Gull Laboratories, Salt Lake City, USA)	Unknown	95	97	F+M	1-40	1089	771	67.2	N	8	Age-corrected
233	Clemens	2010	Americas	Brazil	National	Unknown	1996-1997	General population	Y	IgG ELISA against HSV-1 and HSV-2 (Gull Laboratories, Salt Lake City, USA)	Unknown	95	97	F+M	1-5	99	41	41.4141	N	8
234	Clemens	2010	Americas	Brazil	National	Unknown	1996-1997	General population	Y	IgG ELISA against HSV-1 and HSV-2 (Gull Laboratories, Salt Lake City, USA)	Unknown	95	97	F+M	6-10	99	56	56.5657	N	8
235	Clemens	2010	Americas	Brazil	National	Unknown	1996-1997	General population	Y	IgG ELISA against HSV-1 and HSV-2 (Gull Laboratories, Salt Lake City, USA)	Unknown	95	97	F+M	11-15	251	176	70.1195	N	8
239	Clemens	2010	Americas	Brazil	National	Unknown	1996-1997	General population	Y	IgG ELISA against HSV-1 and HSV-2 (Gull Laboratories, Salt Lake City, USA)	Unknown	95	97	F+M	16-20	247	180	72.8745	N	8
242	Clemens	2010	Americas	Brazil	National	Unknown	1996-1997	General population	Y	IgG ELISA against HSV-1 and HSV-2 (Gull Laboratories, Salt Lake City, USA)	Unknown	95	97	F+M	21-30	233	184	78.97	N	8
247	Clemens	2010	Americas	Brazil	National	Unknown	1996-1997	General population	Y	IgG ELISA against HSV-1 and HSV-2 (Gull Laboratories, Salt Lake City, USA)	Unknown	95	97	F+M	31-40	160	134	83.75	N	8
249	Clemens	2010	Americas	Brazil	National	Unknown	1996-1997	General population	Y	IgG ELISA against HSV-1 and HSV-2 (Gull Laboratories, Salt Lake City, USA)	Unknown	95	97	F	1-40	559	407	68.2	N	8	Age-corrected
250	Clemens	2010	Americas	Brazil	National	Unknown	1996-1997	General population	Y	IgG ELISA against HSV-1 and HSV-2 (Gull Laboratories, Salt Lake City, USA)	Unknown	95	97	F	1-5	47	18	38.2979	N	8
251	Clemens	2010	Americas	Brazil	National	Unknown	1996-1997	General population	Y	IgG ELISA against HSV-1 and HSV-2 (Gull Laboratories, Salt Lake City, USA)	Unknown	95	97	F	6-10	50	29	58	N	8
252	Clemens	2010	Americas	Brazil	National	Unknown	1996-1997	General population	Y	IgG ELISA against HSV-1 and HSV-2 (Gull Laboratories, Salt Lake City, USA)	Unknown	95	97	F	11-15	126	94	74.6032	N	8
256	Clemens	2010	Americas	Brazil	National	Unknown	1996-1997	General population	Y	IgG ELISA against HSV-1 and HSV-2 (Gull Laboratories, Salt Lake City, USA)	Unknown	95	97	F	16-20	128	97	75.7812	N	8
259	Clemens	2010	Americas	Brazil	National	Unknown	1996-1997	General population	Y	IgG ELISA against HSV-1 and HSV-2 (Gull Laboratories, Salt Lake City, USA)	Unknown	95	97	F	21-30	126	102	80.9524	N	8
264	Clemens	2010	Americas	Brazil	National	Unknown	1996-1997	General population	Y	IgG ELISA against HSV-1 and HSV-2 (Gull Laboratories, Salt Lake City, USA)	Unknown	95	97	F	31-40	82	67	81.7073	N	8
266	Clemens	2010	Americas	Brazil	National	Unknown	1996-1997	General population	Y	IgG ELISA against HSV-1 and HSV-2 (Gull Laboratories, Salt Lake City, USA)	Unknown	95	97	M	1-40	530	364	66.2	N	8	Age-corrected
267	Clemens	2010	Americas	Brazil	National	Unknown	1996-1997	General population	Y	IgG ELISA against HSV-1 and HSV-2 (Gull Laboratories, Salt Lake City, USA)	Unknown	95	97	M	1-5	52	23	44.2308	N	8
268	Clemens	2010	Americas	Brazil	National	Unknown	1996-1997	General population	Y	IgG ELISA against HSV-1 and HSV-2 (Gull Laboratories, Salt Lake City, USA)	Unknown	95	97	M	6-10	49	27	55.102	N	8
269	Clemens	2010	Americas	Brazil	National	Unknown	1996-1997	General population	Y	IgG ELISA against HSV-1 and HSV-2 (Gull Laboratories, Salt Lake City, USA)	Unknown	95	97	M	11-15	125	82	65.6	N	8
273	Clemens	2010	Americas	Brazil	National	Unknown	1996-1997	General population	Y	IgG ELISA against HSV-1 and HSV-2 (Gull Laboratories, Salt Lake City, USA)	Unknown	95	97	M	16-20	119	83	69.7479	N	8
276	Clemens	2010	Americas	Brazil	National	Unknown	1996-1997	General population	Y	IgG ELISA against HSV-1 and HSV-2 (Gull Laboratories, Salt Lake City, USA)	Unknown	95	97	M	21-30	107	82	76.6355	N	8
281	Clemens	2010	Americas	Brazil	National	Unknown	1996-1997	General population	Y	IgG ELISA against HSV-1 and HSV-2 (Gull Laboratories, Salt Lake City, USA)	Unknown	95	97	M	31-40	78	67	85.8974	N	8
286	Cunningham, Page	2006, 2009	Western Pacific	Australia	National	AusDiab	1999-2000	General population part of a study of diabetes	Y	HerpeSelect IgG ELISA (Focus Technologies); equivocal samples retested using Western blot (HSV-2); negatives tested for HSV-1 using anti-HSV IgG ELISA (Behring), positives tested for HSV-1 using Western blot	3.5	Unknown	Unknown	F+M	25->=75	1000	781	75.7	N	9, 10	Weighted by age, gender and population
287	Cunningham, Page	2006, 2009	Western Pacific	Australia	National	AusDiab	1999-2000	General population part of a study of diabetes	Y	HerpeSelect IgG ELISA (Focus Technologies); equivocal samples retested using Western blot (HSV-2); negatives tested for HSV-1 using anti-HSV IgG ELISA (Behring), positives tested for HSV-1 using Western blot	3.5	Unknown	Unknown	F+M	25-34	124	84.94	67	N	9, 10	Weighted by age, gender and population
288	Cunningham, Page	2006, 2009	Western Pacific	Australia	National	AusDiab	1999-2000	General population part of a study of diabetes	Y	HerpeSelect IgG ELISA (Focus Technologies); equivocal samples retested using Western blot (HSV-2); negatives tested for HSV-1 using anti-HSV IgG ELISA (Behring), positives tested for HSV-1 using Western blot	3.5	Unknown	Unknown	F+M	35-44	233	180.109	75.1	N	9, 10	Weighted by age, gender and population
289	Cunningham, Page	2006, 2009	Western Pacific	Australia	National	AusDiab	1999-2000	General population part of a study of diabetes	Y	HerpeSelect IgG ELISA (Focus Technologies); equivocal samples retested using Western blot (HSV-2); negatives tested for HSV-1 using anti-HSV IgG ELISA (Behring), positives tested for HSV-1 using Western blot	3.5	Unknown	Unknown	F+M	45-54	232	187.92	80.1	N	9, 10	Weighted by age, gender and population
290	Cunningham, Page	2006, 2009	Western Pacific	Australia	National	AusDiab	1999-2000	General population part of a study of diabetes	Y	HerpeSelect IgG ELISA (Focus Technologies); equivocal samples retested using Western blot (HSV-2); negatives tested for HSV-1 using anti-HSV IgG ELISA (Behring), positives tested for HSV-1 using Western blot	3.5	Unknown	Unknown	F+M	55-64	176	133.056	75.5	N	9, 10	Weighted by age, gender and population
291	Cunningham, Page	2006, 2009	Western Pacific	Australia	National	AusDiab	1999-2000	General population part of a study of diabetes	Y	HerpeSelect IgG ELISA (Focus Technologies); equivocal samples retested using Western blot (HSV-2); negatives tested for HSV-1 using anti-HSV IgG ELISA (Behring), positives tested for HSV-1 using Western blot	3.5	Unknown	Unknown	F+M	65-74	170	146.03	85.2	N	9, 10	Weighted by age, gender and population
292	Cunningham, Page	2006, 2009	Western Pacific	Australia	National	AusDiab	1999-2000	General population part of a study of diabetes	Y	HerpeSelect IgG ELISA (Focus Technologies); equivocal samples retested using Western blot (HSV-2); negatives tested for HSV-1 using anti-HSV IgG ELISA (Behring), positives tested for HSV-1 using Western blot	3.5	Unknown	Unknown	F+M	>=75	65	49.01	76.6	N	9, 10	Weighted by age, gender and population
293	Cunningham, Page	2006, 2009	Western Pacific	Australia	National	AusDiab	1999-2000	General population part of a study of diabetes	Y	HerpeSelect IgG ELISA (Focus Technologies); equivocal samples retested using Western blot (HSV-2); negatives tested for HSV-1 using anti-HSV IgG ELISA (Behring), positives tested for HSV-1 using Western blot	3.5	Unknown	Unknown	F	25->=75	480	385.92	80.4	N	9, 10	Weighted by age, gender and population
294	Cunningham, Page	2006, 2009	Western Pacific	Australia	National	AusDiab	1999-2000	General population part of a study of diabetes	Y	HerpeSelect IgG ELISA (Focus Technologies); equivocal samples retested using Western blot (HSV-2); negatives tested for HSV-1 using anti-HSV IgG ELISA (Behring), positives tested for HSV-1 using Western blot	3.5	Unknown	Unknown	M	25->=75	516	367.908	71.3	N	9, 10	Weighted by age, gender and population
295	Davidovici	2006	Europe	Israel	National	Unknown	1984-1985	Discharged soldiers from Israeli Defence Force	Y	IgG type-specific ELISA (Focus Diagnostics/Technologies, Cypress, CA); equivocal samples retested	1.1	91-96	92-95	F+M	20.8 (19.2-25.6)	445	325.74	73.2	N	11
296	Davidovici	2006	Europe	Israel	National	Unknown	1992-1993	Discharged soldiers from Israeli Defence Force	Y	IgG type-specific ELISA (Focus Diagnostics/Technologies, Cypress, CA); equivocal samples retested	1.1	91-96	92-95	F+M	20.8 (19.2-25.6)	416	270.4	65	N	11	HSV-1 data taken from figure
297	Davidovici	2006	Europe	Israel	National	Unknown	2001-2002	Discharged soldiers from Israeli Defence Force	Y	IgG type-specific ELISA (Focus Diagnostics/Technologies, Cypress, CA); equivocal samples retested	1.1	91-96	92-95	F+M	20.8 (19.2-25.6)	340	214.88	63.2	N	11
298	Davidovici, Davidovici	2006, 2007	Europe	Israel	National	Unknown	2000-2001	General population	Y	IgG type-specific ELISA (Focus Diagnostics/Technologies, Cypress, CA); equivocal samples retested	Unknown	Unknown	Unknown	F+M	24 (3 weeks-79 years)	3881	2320.84	59.8	N	12
299	Davidovici, Davidovici	2006, 2007	Europe	Israel	National	Unknown	2000-2001	General population	Y	IgG type-specific ELISA (Focus Diagnostics/Technologies, Cypress, CA); equivocal samples retested	Unknown	Unknown	Unknown	F	0-1			30	N	12, 13	Data by age taken from figure
300	Davidovici, Davidovici	2006, 2007	Europe	Israel	National	Unknown	2000-2001	General population	Y	IgG type-specific ELISA (Focus Diagnostics/Technologies, Cypress, CA); equivocal samples retested	Unknown	Unknown	Unknown	F	1-9			41	N	12, 13	Data by age taken from figure
301	Davidovici, Davidovici	2006, 2007	Europe	Israel	National	Unknown	2000-2001	General population	Y	IgG type-specific ELISA (Focus Diagnostics/Technologies, Cypress, CA); equivocal samples retested	Unknown	Unknown	Unknown	F	10-19			63	N	12, 13	Data by age taken from figure
302	Davidovici, Davidovici	2006, 2007	Europe	Israel	National	Unknown	2000-2001	General population	Y	IgG type-specific ELISA (Focus Diagnostics/Technologies, Cypress, CA); equivocal samples retested	Unknown	Unknown	Unknown	F	20-29			63	N	12, 13	Data by age taken from figure
303	Davidovici, Davidovici	2006, 2007	Europe	Israel	National	Unknown	2000-2001	General population	Y	IgG type-specific ELISA (Focus Diagnostics/Technologies, Cypress, CA); equivocal samples retested	Unknown	Unknown	Unknown	F	30-39			75	N	12, 13	Data by age taken from figure
304	Davidovici, Davidovici	2006, 2007	Europe	Israel	National	Unknown	2000-2001	General population	Y	IgG type-specific ELISA (Focus Diagnostics/Technologies, Cypress, CA); equivocal samples retested	Unknown	Unknown	Unknown	F	40-49			80	N	12, 13	Data by age taken from figure
305	Davidovici, Davidovici	2006, 2007	Europe	Israel	National	Unknown	2000-2001	General population	Y	IgG type-specific ELISA (Focus Diagnostics/Technologies, Cypress, CA); equivocal samples retested	Unknown	Unknown	Unknown	F	50-59			80	N	12, 13	Data by age taken from figure
306	Davidovici, Davidovici	2006, 2007	Europe	Israel	National	Unknown	2000-2001	General population	Y	IgG type-specific ELISA (Focus Diagnostics/Technologies, Cypress, CA); equivocal samples retested	Unknown	Unknown	Unknown	F	60-79			59	N	12, 13	Data by age taken from figure
307	Davidovici, Davidovici	2006, 2007	Europe	Israel	National	Unknown	2000-2001	General population	Y	IgG type-specific ELISA (Focus Diagnostics/Technologies, Cypress, CA); equivocal samples retested	Unknown	Unknown	Unknown	M	0-1			26	N	12, 13	Data by age taken from figure
308	Davidovici, Davidovici	2006, 2007	Europe	Israel	National	Unknown	2000-2001	General population	Y	IgG type-specific ELISA (Focus Diagnostics/Technologies, Cypress, CA); equivocal samples retested	Unknown	Unknown	Unknown	M	1-9			42	N	12, 13	Data by age taken from figure
309	Davidovici, Davidovici	2006, 2007	Europe	Israel	National	Unknown	2000-2001	General population	Y	IgG type-specific ELISA (Focus Diagnostics/Technologies, Cypress, CA); equivocal samples retested	Unknown	Unknown	Unknown	M	10-19			49	N	12, 13	Data by age taken from figure
310	Davidovici, Davidovici	2006, 2007	Europe	Israel	National	Unknown	2000-2001	General population	Y	IgG type-specific ELISA (Focus Diagnostics/Technologies, Cypress, CA); equivocal samples retested	Unknown	Unknown	Unknown	M	20-29			60	N	12, 13	Data by age taken from figure
311	Davidovici, Davidovici	2006, 2007	Europe	Israel	National	Unknown	2000-2001	General population	Y	IgG type-specific ELISA (Focus Diagnostics/Technologies, Cypress, CA); equivocal samples retested	Unknown	Unknown	Unknown	M	30-39			80	N	12, 13	Data by age taken from figure
312	Davidovici, Davidovici	2006, 2007	Europe	Israel	National	Unknown	2000-2001	General population	Y	IgG type-specific ELISA (Focus Diagnostics/Technologies, Cypress, CA); equivocal samples retested	Unknown	Unknown	Unknown	M	40-49			72	N	12, 13	Data by age taken from figure
313	Davidovici, Davidovici	2006, 2007	Europe	Israel	National	Unknown	2000-2001	General population	Y	IgG type-specific ELISA (Focus Diagnostics/Technologies, Cypress, CA); equivocal samples retested	Unknown	Unknown	Unknown	M	50-59			79	N	12, 13	Data by age taken from figure
314	Davidovici, Davidovici	2006, 2007	Europe	Israel	National	Unknown	2000-2001	General population	Y	IgG type-specific ELISA (Focus Diagnostics/Technologies, Cypress, CA); equivocal samples retested	Unknown	Unknown	Unknown	M	60-79			74	N	12, 13	Data by age taken from figure
361	Doi	2009	Western Pacific	Japan	Hisayama, Fukuoka	Unknown	2002	General population	Y	Type-specific IgG ELISA (HerpeSelect, Focus Diagnostics Inc., Cypress, CA)	Unknown	Unknown	Unknown	F+M	18-59	1244	742.106	59.6548	N	14
362	Doi	2009	Western Pacific	Japan	Hisayama, Fukuoka	Unknown	2002	General population	Y	Type-specific IgG ELISA (HerpeSelect, Focus Diagnostics Inc., Cypress, CA)	Unknown	Unknown	Unknown	F+M	18-29	128	57.994	45.3078	N	14
363	Doi	2009	Western Pacific	Japan	Hisayama, Fukuoka	Unknown	2002	General population	Y	Type-specific IgG ELISA (HerpeSelect, Focus Diagnostics Inc., Cypress, CA)	Unknown	Unknown	Unknown	F+M	30-39	313	149.938	47.9035	N	14
364	Doi	2009	Western Pacific	Japan	Hisayama, Fukuoka	Unknown	2002	General population	Y	Type-specific IgG ELISA (HerpeSelect, Focus Diagnostics Inc., Cypress, CA)	Unknown	Unknown	Unknown	F+M	40-49	396	229.086	57.85	N	14
365	Doi	2009	Western Pacific	Japan	Hisayama, Fukuoka	Unknown	2002	General population	Y	Type-specific IgG ELISA (HerpeSelect, Focus Diagnostics Inc., Cypress, CA)	Unknown	Unknown	Unknown	F+M	50-59	398	299.966	75.3683	N	14
366	Doi	2009	Western Pacific	Japan	Hisayama, Fukuoka	Unknown	2002	General population	Y	Type-specific IgG ELISA (HerpeSelect, Focus Diagnostics Inc., Cypress, CA)	Unknown	Unknown	Unknown	F	18-59	670	424.11	63.3	N	14
367	Doi	2009	Western Pacific	Japan	Hisayama, Fukuoka	Unknown	2002	General population	Y	Type-specific IgG ELISA (HerpeSelect, Focus Diagnostics Inc., Cypress, CA)	Unknown	Unknown	Unknown	F	18-29	83	38.014	45.8	Y	14
368	Doi	2009	Western Pacific	Japan	Hisayama, Fukuoka	Unknown	2002	General population	Y	Type-specific IgG ELISA (HerpeSelect, Focus Diagnostics Inc., Cypress, CA)	Unknown	Unknown	Unknown	F	30-39	184	92.92	50.5	Y	14
369	Doi	2009	Western Pacific	Japan	Hisayama, Fukuoka	Unknown	2002	General population	Y	Type-specific IgG ELISA (HerpeSelect, Focus Diagnostics Inc., Cypress, CA)	Unknown	Unknown	Unknown	F	40-49	198	132.066	66.7	Y	14
370	Doi	2009	Western Pacific	Japan	Hisayama, Fukuoka	Unknown	2002	General population	Y	Type-specific IgG ELISA (HerpeSelect, Focus Diagnostics Inc., Cypress, CA)	Unknown	Unknown	Unknown	F	50-59	200	158	79	N	14
371	Doi	2009	Western Pacific	Japan	Hisayama, Fukuoka	Unknown	2002	General population	Y	Type-specific IgG ELISA (HerpeSelect, Focus Diagnostics Inc., Cypress, CA)	Unknown	Unknown	Unknown	M	18-59	574	317.996	55.4	N	14
372	Doi	2009	Western Pacific	Japan	Hisayama, Fukuoka	Unknown	2002	General population	Y	Type-specific IgG ELISA (HerpeSelect, Focus Diagnostics Inc., Cypress, CA)	Unknown	Unknown	Unknown	M	18-29	45	19.98	44.4	Y	14
373	Doi	2009	Western Pacific	Japan	Hisayama, Fukuoka	Unknown	2002	General population	Y	Type-specific IgG ELISA (HerpeSelect, Focus Diagnostics Inc., Cypress, CA)	Unknown	Unknown	Unknown	M	30-39	129	57.018	44.2	Y	14
374	Doi	2009	Western Pacific	Japan	Hisayama, Fukuoka	Unknown	2002	General population	Y	Type-specific IgG ELISA (HerpeSelect, Focus Diagnostics Inc., Cypress, CA)	Unknown	Unknown	Unknown	M	40-49	198	97.02	49	Y	14
375	Doi	2009	Western Pacific	Japan	Hisayama, Fukuoka	Unknown	2002	General population	Y	Type-specific IgG ELISA (HerpeSelect, Focus Diagnostics Inc., Cypress, CA)	Unknown	Unknown	Unknown	M	50-59	198	141.966	71.7	N	14
381	Dolar	2006	Europe	Turkey	Unknown	Unknown	Unknown	Pregnant women	Y	HSV-1 and HSV-2 IgG ELISA (Euroimmun) and HerpeSelect HSV-1 and HSV-2 IgG ELISA (Focus Technologies, Cypress, CA, USA)	Unknown	100; 91-96	89.22; 92-85	F	28.1 (19-43)	300	294	98	Y	15
385	Dolar	2006	Europe	Turkey	Unknown	Unknown	Unknown	Sexually-active adults	Y	HSV-1 and HSV-2 IgG ELISA (Euroimmun) and HerpeSelect HSV-1 and HSV-2 IgG ELISA (Focus Technologies, Cypress, CA, USA)	Unknown	100; 91-96	89.22; 92-85	F+M	30.47 (17-56)	725	620	85.5172	N	15
392	Dolar	2006	Europe	Turkey	Unknown	Unknown	Unknown	Blood donors	Y	HSV-1 and HSV-2 IgG ELISA (Euroimmun) and HerpeSelect HSV-1 and HSV-2 IgG ELISA (Focus Technologies, Cypress, CA, USA)	Unknown	100; 91-96	89.22; 92-85	F+M	32.6 (21-47)	200	192	96	N	15
406	Dordevic	2006	Europe	Serbia	Novi Sad	Unknown	Unknown	Pregnant women	Y	IgG HSV-1 and HSV-2 ELISA (Biokit, Spain)	Unknown	Unknown	Unknown	F	28.9 (21-50)	32	22	68.75	Y	16
407	Dordevic	2006	Europe	Serbia	Novi Sad	Unknown	Unknown	Women of reproductive age	Y	IgG HSV-1 and HSV-2 ELISA (Biokit, Spain)	Unknown	Unknown	Unknown	F	31.1 (21-50)	49	40	81.6327	Y	16
409	Fife	2006	Americas	United States of America	Inner-city	Unknown	1999-2004	Young women	Y	Immunoblot (Focus Diagnostics, Cypress, CA); seroconversions and equivocal samples tested by Western blot	Unknown	Unknown	Unknown	F	16.3 (14-17)	100	59	59	Y	17
525	Haddow	2007	Western Pacific	Vanuatu	Port Vila	Unknown	1999-2000	Antenatal clinic attendees	Y	HSV-2 ELISA (HerpeSelect 2 ELISA IgG, Focus Technologies); equivocal samples tested by Western blot; negatives tested for HSV-1 using Enzygnost anti-HSV IgG ELISA (Behring) and positives tested for HSV-1 using Western blot	3.5	Unknown	Unknown	F	25.8 (15-46)	134	134	100	N	18
569	Jafarzadeh	2011	Eastern Mediterranean	Iran (Islamic Republic of)	Rafsanjan, Kerman province	Unknown	2007-2008	Age- and gender-matched healthy controls in a study of ischaemic heart disease	Y	IgG ELISA (Euroimmun, Lübeck, Germany)	Unknown	Unknown	Unknown	F+M	53.0	60	19.98	33.3	N	19
570	Janson	2007	Europe	Iceland, Sweden, and Estonia	Reykjavik, Uppsala and Tartu	European Community Respiratory Health Survey (ECRHS) II	1999-2001	Nonatopic subjects	Y	IgG ELISA (Immuno Biological Laboratories, Hamburg, Germany)	Unknown	Unknown	Unknown	F+M	42.4	922	707.174	76.7	N	20
613	Juhl	2010	Europe	Germany	Lübeck	Unknown	Unknown	Blood donors with no herpes labialis/genitalis on date of donation	Y	ELISA (Herpesscan HSV-Type 1 and 2; Euro-Diagnostica, Malmö, Sweden); negative HSV-1 results and some HSV-1 positives confirmed by HSV-1 Western blot, all HSV-2 positives and some HSV-2 negatives confirmed by Western blot	Unknown	Unknown	Unknown	F+M	18-67	653	503	77.0291	N	21
614	Juhl	2010	Europe	Germany	Lübeck	Unknown	Unknown	Blood donors with no herpes labialis/genitalis on date of donation	Y	ELISA (Herpesscan HSV-Type 1 and 2; Euro-Diagnostica, Malmö, Sweden); negative HSV-1 results and some HSV-1 positives confirmed by HSV-1 Western blot, all HSV-2 positives and some HSV-2 negatives confirmed by Western blot	Unknown	Unknown	Unknown	F+M	18-22	80	44	55	N	21	Estimated from figure
615	Juhl	2010	Europe	Germany	Lübeck	Unknown	Unknown	Blood donors with no herpes labialis/genitalis on date of donation	Y	ELISA (Herpesscan HSV-Type 1 and 2; Euro-Diagnostica, Malmö, Sweden); negative HSV-1 results and some HSV-1 positives confirmed by HSV-1 Western blot, all HSV-2 positives and some HSV-2 negatives confirmed by Western blot	Unknown	Unknown	Unknown	F+M	23-27	120	77	64.1667	N	21	Estimated from figure
616	Juhl	2010	Europe	Germany	Lübeck	Unknown	Unknown	Blood donors with no herpes labialis/genitalis on date of donation	Y	ELISA (Herpesscan HSV-Type 1 and 2; Euro-Diagnostica, Malmö, Sweden); negative HSV-1 results and some HSV-1 positives confirmed by HSV-1 Western blot, all HSV-2 positives and some HSV-2 negatives confirmed by Western blot	Unknown	Unknown	Unknown	F+M	28-32	113	94	83.1858	N	21	Estimated from figure
617	Juhl	2010	Europe	Germany	Lübeck	Unknown	Unknown	Blood donors with no herpes labialis/genitalis on date of donation	Y	ELISA (Herpesscan HSV-Type 1 and 2; Euro-Diagnostica, Malmö, Sweden); negative HSV-1 results and some HSV-1 positives confirmed by HSV-1 Western blot, all HSV-2 positives and some HSV-2 negatives confirmed by Western blot	Unknown	Unknown	Unknown	F+M	33-37	100	76	76	N	21	Estimated from figure
618	Juhl	2010	Europe	Germany	Lübeck	Unknown	Unknown	Blood donors with no herpes labialis/genitalis on date of donation	Y	ELISA (Herpesscan HSV-Type 1 and 2; Euro-Diagnostica, Malmö, Sweden); negative HSV-1 results and some HSV-1 positives confirmed by HSV-1 Western blot, all HSV-2 positives and some HSV-2 negatives confirmed by Western blot	Unknown	Unknown	Unknown	F+M	38-42	74	60	81.0811	N	21	Estimated from figure
619	Juhl	2010	Europe	Germany	Lübeck	Unknown	Unknown	Blood donors with no herpes labialis/genitalis on date of donation	Y	ELISA (Herpesscan HSV-Type 1 and 2; Euro-Diagnostica, Malmö, Sweden); negative HSV-1 results and some HSV-1 positives confirmed by HSV-1 Western blot, all HSV-2 positives and some HSV-2 negatives confirmed by Western blot	Unknown	Unknown	Unknown	F+M	43-47	52	43	82.6923	N	21	Estimated from figure
620	Juhl	2010	Europe	Germany	Lübeck	Unknown	Unknown	Blood donors with no herpes labialis/genitalis on date of donation	Y	ELISA (Herpesscan HSV-Type 1 and 2; Euro-Diagnostica, Malmö, Sweden); negative HSV-1 results and some HSV-1 positives confirmed by HSV-1 Western blot, all HSV-2 positives and some HSV-2 negatives confirmed by Western blot	Unknown	Unknown	Unknown	F+M	48-52	35	32	91.4286	N	21	Estimated from figure
621	Juhl	2010	Europe	Germany	Lübeck	Unknown	Unknown	Blood donors with no herpes labialis/genitalis on date of donation	Y	ELISA (Herpesscan HSV-Type 1 and 2; Euro-Diagnostica, Malmö, Sweden); negative HSV-1 results and some HSV-1 positives confirmed by HSV-1 Western blot, all HSV-2 positives and some HSV-2 negatives confirmed by Western blot	Unknown	Unknown	Unknown	F+M	53-57	47	42	89.3617	N	21	Estimated from figure
622	Juhl	2010	Europe	Germany	Lübeck	Unknown	Unknown	Blood donors with no herpes labialis/genitalis on date of donation	Y	ELISA (Herpesscan HSV-Type 1 and 2; Euro-Diagnostica, Malmö, Sweden); negative HSV-1 results and some HSV-1 positives confirmed by HSV-1 Western blot, all HSV-2 positives and some HSV-2 negatives confirmed by Western blot	Unknown	Unknown	Unknown	F+M	58-67	32	31	96.875	N	21	Estimated from figure
623	Juhl	2010	Europe	Germany	Lübeck	Unknown	Unknown	Blood donors with no herpes labialis/genitalis on date of donation	Y	ELISA (Herpesscan HSV-Type 1 and 2; Euro-Diagnostica, Malmö, Sweden); negative HSV-1 results and some HSV-1 positives confirmed by HSV-1 Western blot, all HSV-2 positives and some HSV-2 negatives confirmed by Western blot	Unknown	Unknown	Unknown	F	18-67	269	212	78.8104	N	21	Estimated from figure
624	Juhl	2010	Europe	Germany	Lübeck	Unknown	Unknown	Blood donors with no herpes labialis/genitalis on date of donation	Y	ELISA (Herpesscan HSV-Type 1 and 2; Euro-Diagnostica, Malmö, Sweden); negative HSV-1 results and some HSV-1 positives confirmed by HSV-1 Western blot, all HSV-2 positives and some HSV-2 negatives confirmed by Western blot	Unknown	Unknown	Unknown	F	18-22	42	27.72	66	Y	21	Estimated from figure
625	Juhl	2010	Europe	Germany	Lübeck	Unknown	Unknown	Blood donors with no herpes labialis/genitalis on date of donation	Y	ELISA (Herpesscan HSV-Type 1 and 2; Euro-Diagnostica, Malmö, Sweden); negative HSV-1 results and some HSV-1 positives confirmed by HSV-1 Western blot, all HSV-2 positives and some HSV-2 negatives confirmed by Western blot	Unknown	Unknown	Unknown	F	23-27	53	36.57	69	Y	21	Estimated from figure
626	Juhl	2010	Europe	Germany	Lübeck	Unknown	Unknown	Blood donors with no herpes labialis/genitalis on date of donation	Y	ELISA (Herpesscan HSV-Type 1 and 2; Euro-Diagnostica, Malmö, Sweden); negative HSV-1 results and some HSV-1 positives confirmed by HSV-1 Western blot, all HSV-2 positives and some HSV-2 negatives confirmed by Western blot	Unknown	Unknown	Unknown	F	28-32	41	30.75	75	Y	21	Estimated from figure
627	Juhl	2010	Europe	Germany	Lübeck	Unknown	Unknown	Blood donors with no herpes labialis/genitalis on date of donation	Y	ELISA (Herpesscan HSV-Type 1 and 2; Euro-Diagnostica, Malmö, Sweden); negative HSV-1 results and some HSV-1 positives confirmed by HSV-1 Western blot, all HSV-2 positives and some HSV-2 negatives confirmed by Western blot	Unknown	Unknown	Unknown	F	33-37	36	31.32	87	Y	21	Estimated from figure
628	Juhl	2010	Europe	Germany	Lübeck	Unknown	Unknown	Blood donors with no herpes labialis/genitalis on date of donation	Y	ELISA (Herpesscan HSV-Type 1 and 2; Euro-Diagnostica, Malmö, Sweden); negative HSV-1 results and some HSV-1 positives confirmed by HSV-1 Western blot, all HSV-2 positives and some HSV-2 negatives confirmed by Western blot	Unknown	Unknown	Unknown	F	38-42	23	18.86	82	Y	21	Estimated from figure
629	Juhl	2010	Europe	Germany	Lübeck	Unknown	Unknown	Blood donors with no herpes labialis/genitalis on date of donation	Y	ELISA (Herpesscan HSV-Type 1 and 2; Euro-Diagnostica, Malmö, Sweden); negative HSV-1 results and some HSV-1 positives confirmed by HSV-1 Western blot, all HSV-2 positives and some HSV-2 negatives confirmed by Western blot	Unknown	Unknown	Unknown	F	43-47	22	20.24	92	Y	21	Estimated from figure
630	Juhl	2010	Europe	Germany	Lübeck	Unknown	Unknown	Blood donors with no herpes labialis/genitalis on date of donation	Y	ELISA (Herpesscan HSV-Type 1 and 2; Euro-Diagnostica, Malmö, Sweden); negative HSV-1 results and some HSV-1 positives confirmed by HSV-1 Western blot, all HSV-2 positives and some HSV-2 negatives confirmed by Western blot	Unknown	Unknown	Unknown	F	48-52	17	15.3	90	N	21	Estimated from figure
631	Juhl	2010	Europe	Germany	Lübeck	Unknown	Unknown	Blood donors with no herpes labialis/genitalis on date of donation	Y	ELISA (Herpesscan HSV-Type 1 and 2; Euro-Diagnostica, Malmö, Sweden); negative HSV-1 results and some HSV-1 positives confirmed by HSV-1 Western blot, all HSV-2 positives and some HSV-2 negatives confirmed by Western blot	Unknown	Unknown	Unknown	F	53-57	22	19.14	87	N	21	Estimated from figure
632	Juhl	2010	Europe	Germany	Lübeck	Unknown	Unknown	Blood donors with no herpes labialis/genitalis on date of donation	Y	ELISA (Herpesscan HSV-Type 1 and 2; Euro-Diagnostica, Malmö, Sweden); negative HSV-1 results and some HSV-1 positives confirmed by HSV-1 Western blot, all HSV-2 positives and some HSV-2 negatives confirmed by Western blot	Unknown	Unknown	Unknown	F	58-67	13	11.96	92	N	21	Estimated from figure
633	Juhl	2010	Europe	Germany	Lübeck	Unknown	Unknown	Blood donors with no herpes labialis/genitalis on date of donation	Y	ELISA (Herpesscan HSV-Type 1 and 2; Euro-Diagnostica, Malmö, Sweden); negative HSV-1 results and some HSV-1 positives confirmed by HSV-1 Western blot, all HSV-2 positives and some HSV-2 negatives confirmed by Western blot	Unknown	Unknown	Unknown	M	18-67	384	287	74.7396	N	21	Estimated from figure
634	Juhl	2010	Europe	Germany	Lübeck	Unknown	Unknown	Blood donors with no herpes labialis/genitalis on date of donation	Y	ELISA (Herpesscan HSV-Type 1 and 2; Euro-Diagnostica, Malmö, Sweden); negative HSV-1 results and some HSV-1 positives confirmed by HSV-1 Western blot, all HSV-2 positives and some HSV-2 negatives confirmed by Western blot	Unknown	Unknown	Unknown	M	18-22	38	15.58	41	Y	21	Estimated from figure
635	Juhl	2010	Europe	Germany	Lübeck	Unknown	Unknown	Blood donors with no herpes labialis/genitalis on date of donation	Y	ELISA (Herpesscan HSV-Type 1 and 2; Euro-Diagnostica, Malmö, Sweden); negative HSV-1 results and some HSV-1 positives confirmed by HSV-1 Western blot, all HSV-2 positives and some HSV-2 negatives confirmed by Western blot	Unknown	Unknown	Unknown	M	23-27	67	40.2	60	Y	21	Estimated from figure
636	Juhl	2010	Europe	Germany	Lübeck	Unknown	Unknown	Blood donors with no herpes labialis/genitalis on date of donation	Y	ELISA (Herpesscan HSV-Type 1 and 2; Euro-Diagnostica, Malmö, Sweden); negative HSV-1 results and some HSV-1 positives confirmed by HSV-1 Western blot, all HSV-2 positives and some HSV-2 negatives confirmed by Western blot	Unknown	Unknown	Unknown	M	28-32	72	62.64	87	Y	21	Estimated from figure
637	Juhl	2010	Europe	Germany	Lübeck	Unknown	Unknown	Blood donors with no herpes labialis/genitalis on date of donation	Y	ELISA (Herpesscan HSV-Type 1 and 2; Euro-Diagnostica, Malmö, Sweden); negative HSV-1 results and some HSV-1 positives confirmed by HSV-1 Western blot, all HSV-2 positives and some HSV-2 negatives confirmed by Western blot	Unknown	Unknown	Unknown	M	33-37	64	45.44	71	Y	21	Estimated from figure
638	Juhl	2010	Europe	Germany	Lübeck	Unknown	Unknown	Blood donors with no herpes labialis/genitalis on date of donation	Y	ELISA (Herpesscan HSV-Type 1 and 2; Euro-Diagnostica, Malmö, Sweden); negative HSV-1 results and some HSV-1 positives confirmed by HSV-1 Western blot, all HSV-2 positives and some HSV-2 negatives confirmed by Western blot	Unknown	Unknown	Unknown	M	38-42	51	40.8	80	Y	21	Estimated from figure
639	Juhl	2010	Europe	Germany	Lübeck	Unknown	Unknown	Blood donors with no herpes labialis/genitalis on date of donation	Y	ELISA (Herpesscan HSV-Type 1 and 2; Euro-Diagnostica, Malmö, Sweden); negative HSV-1 results and some HSV-1 positives confirmed by HSV-1 Western blot, all HSV-2 positives and some HSV-2 negatives confirmed by Western blot	Unknown	Unknown	Unknown	M	43-47	30	23.4	78	Y	21	Estimated from figure
640	Juhl	2010	Europe	Germany	Lübeck	Unknown	Unknown	Blood donors with no herpes labialis/genitalis on date of donation	Y	ELISA (Herpesscan HSV-Type 1 and 2; Euro-Diagnostica, Malmö, Sweden); negative HSV-1 results and some HSV-1 positives confirmed by HSV-1 Western blot, all HSV-2 positives and some HSV-2 negatives confirmed by Western blot	Unknown	Unknown	Unknown	M	48-52	18	16.56	92	N	21	Estimated from figure
641	Juhl	2010	Europe	Germany	Lübeck	Unknown	Unknown	Blood donors with no herpes labialis/genitalis on date of donation	Y	ELISA (Herpesscan HSV-Type 1 and 2; Euro-Diagnostica, Malmö, Sweden); negative HSV-1 results and some HSV-1 positives confirmed by HSV-1 Western blot, all HSV-2 positives and some HSV-2 negatives confirmed by Western blot	Unknown	Unknown	Unknown	M	53-57	25	23.25	93	N	21	Estimated from figure
642	Juhl	2010	Europe	Germany	Lübeck	Unknown	Unknown	Blood donors with no herpes labialis/genitalis on date of donation	Y	ELISA (Herpesscan HSV-Type 1 and 2; Euro-Diagnostica, Malmö, Sweden); negative HSV-1 results and some HSV-1 positives confirmed by HSV-1 Western blot, all HSV-2 positives and some HSV-2 negatives confirmed by Western blot	Unknown	Unknown	Unknown	M	58-67	19	19	100	N	21	Estimated from figure
649	Kaur	2005	South-East Asia	India	Unknown	Unknown	Unknown	Family planning clinic attendees without a history of an STI	Y	HSV-1 and -2 IgG ELISA (Novum Diagnostics)	?	Unknown	Unknown	F+M	16-40	120	56	46.6667	N	22
650	Kaur	2005	South-East Asia	India	Unknown	Unknown	Unknown	Family planning clinic attendees without a history of an STI	Y	HSV-1 and -2 IgG ELISA (Novum Diagnostics)	?	Unknown	Unknown	F+M	16-20	25.0152	12	47.9709	N	22
651	Kaur	2005	South-East Asia	India	Unknown	Unknown	Unknown	Family planning clinic attendees without a history of an STI	Y	HSV-1 and -2 IgG ELISA (Novum Diagnostics)	?	Unknown	Unknown	F+M	21-25	36.9851	13	35.1493	N	22
652	Kaur	2005	South-East Asia	India	Unknown	Unknown	Unknown	Family planning clinic attendees without a history of an STI	Y	HSV-1 and -2 IgG ELISA (Novum Diagnostics)	?	Unknown	Unknown	F+M	26-30	32.0056	19	59.3646	N	22
653	Kaur	2005	South-East Asia	India	Unknown	Unknown	Unknown	Family planning clinic attendees without a history of an STI	Y	HSV-1 and -2 IgG ELISA (Novum Diagnostics)	?	Unknown	Unknown	F+M	31-35	12	2	16.6667	N	22
654	Kaur	2005	South-East Asia	India	Unknown	Unknown	Unknown	Family planning clinic attendees without a history of an STI	Y	HSV-1 and -2 IgG ELISA (Novum Diagnostics)	?	Unknown	Unknown	F+M	36-40	14.0024	10	71.4163	N	22
655	Kaur	2005	South-East Asia	India	Unknown	Unknown	Unknown	Family planning clinic attendees without a history of an STI	Y	HSV-1 and -2 IgG ELISA (Novum Diagnostics)	?	Unknown	Unknown	F	16-40	60	29	48.3333	N	22
656	Kaur	2005	South-East Asia	India	Unknown	Unknown	Unknown	Family planning clinic attendees without a history of an STI	Y	HSV-1 and -2 IgG ELISA (Novum Diagnostics)	?	Unknown	Unknown	F	16-20	12	6	50	Y	22
657	Kaur	2005	South-East Asia	India	Unknown	Unknown	Unknown	Family planning clinic attendees without a history of an STI	Y	HSV-1 and -2 IgG ELISA (Novum Diagnostics)	?	Unknown	Unknown	F	21-25	16.9851	8	47.1	Y	22
658	Kaur	2005	South-East Asia	India	Unknown	Unknown	Unknown	Family planning clinic attendees without a history of an STI	Y	HSV-1 and -2 IgG ELISA (Novum Diagnostics)	?	Unknown	Unknown	F	26-30	18	9	50	Y	22
659	Kaur	2005	South-East Asia	India	Unknown	Unknown	Unknown	Family planning clinic attendees without a history of an STI	Y	HSV-1 and -2 IgG ELISA (Novum Diagnostics)	?	Unknown	Unknown	F	31-35	7	1	14.5	Y	22
660	Kaur	2005	South-East Asia	India	Unknown	Unknown	Unknown	Family planning clinic attendees without a history of an STI	Y	HSV-1 and -2 IgG ELISA (Novum Diagnostics)	?	Unknown	Unknown	F	36-40	6.0024	5	83.3	Y	22
661	Kaur	2005	South-East Asia	India	Unknown	Unknown	Unknown	Family planning clinic attendees without a history of an STI	Y	HSV-1 and -2 IgG ELISA (Novum Diagnostics)	?	Unknown	Unknown	M	16-40	60	27	45	N	22
662	Kaur	2005	South-East Asia	India	Unknown	Unknown	Unknown	Family planning clinic attendees without a history of an STI	Y	HSV-1 and -2 IgG ELISA (Novum Diagnostics)	?	Unknown	Unknown	M	16-20	13.0152	6	46.1	Y	22
663	Kaur	2005	South-East Asia	India	Unknown	Unknown	Unknown	Family planning clinic attendees without a history of an STI	Y	HSV-1 and -2 IgG ELISA (Novum Diagnostics)	?	Unknown	Unknown	M	21-25	20	5	25	Y	22
664	Kaur	2005	South-East Asia	India	Unknown	Unknown	Unknown	Family planning clinic attendees without a history of an STI	Y	HSV-1 and -2 IgG ELISA (Novum Diagnostics)	?	Unknown	Unknown	M	26-30	14.0056	10	71.4	Y	22
665	Kaur	2005	South-East Asia	India	Unknown	Unknown	Unknown	Family planning clinic attendees without a history of an STI	Y	HSV-1 and -2 IgG ELISA (Novum Diagnostics)	?	Unknown	Unknown	M	31-35	5	1	20	Y	22
666	Kaur	2005	South-East Asia	India	Unknown	Unknown	Unknown	Family planning clinic attendees without a history of an STI	Y	HSV-1 and -2 IgG ELISA (Novum Diagnostics)	?	Unknown	Unknown	M	36-40	8	5	62.5	Y	22
740	Heiligenberg, Kramer	2010, 2008	Europe	The Netherlands	Amsterdam	Amsterdam Health Monitor (AHM)	2004	General population	Y	HerpeSelect HSV-1 and HSV-2 antibody assays (Focus Technologies, USA)	1.1	Unknown	Unknown	F+M	49 (17-90)	1325	887.75	67	N	46, 23	Equivocal samples excluded from denominator. Data from figures not used as considered too inaccurate
743	Kucera	2012	Europe	Switzerland	Lausanne	Unknown	2004-2007	Pregnant women	Y	HSV-1 and HSV-2 IgG ELISAs (HerpeSelect, Focus Diagnostics, Cypress, CA)	1.1	Unknown	Unknown	F	30 (14-46)	1030	818	79.4175	N	24
744	Kucera	2012	Europe	Switzerland	Lausanne	Unknown	2004-2007	Pregnant women	Y	HSV-1 and HSV-2 IgG ELISAs (HerpeSelect, Focus Diagnostics, Cypress, CA)	1.1	Unknown	Unknown	F	15-25	303	256.944	84.8	Y	24
745	Kucera	2012	Europe	Switzerland	Lausanne	Unknown	2004-2007	Pregnant women	Y	HSV-1 and HSV-2 IgG ELISAs (HerpeSelect, Focus Diagnostics, Cypress, CA)	1.1	Unknown	Unknown	F	26-35	595	455.77	76.6	Y	24
746	Kucera	2012	Europe	Switzerland	Lausanne	Unknown	2004-2007	Pregnant women	Y	HSV-1 and HSV-2 IgG ELISAs (HerpeSelect, Focus Diagnostics, Cypress, CA)	1.1	Unknown	Unknown	F	36-45	132	104.94	79.5	Y	24
769	Lin	2011	Western Pacific	China	Zhejiang province, eastern China	Unknown	2006	General population	Y	HSV-1 and HSV-2 IgG ELISAs (HerpeSelect, Focus Technologies, CA)	1.1	Unknown	Unknown	F+M	5->=55	2141	1969.72	92	N	25
770	Lin	2011	Western Pacific	China	Zhejiang province, eastern China	Unknown	2006	General population	Y	HSV-1 and HSV-2 IgG ELISAs (HerpeSelect, Focus Technologies, CA)	1.1	Unknown	Unknown	F+M	5-9	115	70.84	61.6	N	25
771	Lin	2011	Western Pacific	China	Zhejiang province, eastern China	Unknown	2006	General population	Y	HSV-1 and HSV-2 IgG ELISAs (HerpeSelect, Focus Technologies, CA)	1.1	Unknown	Unknown	F+M	10-14	109	85.129	78.1	N	25
772	Lin	2011	Western Pacific	China	Zhejiang province, eastern China	Unknown	2006	General population	Y	HSV-1 and HSV-2 IgG ELISAs (HerpeSelect, Focus Technologies, CA)	1.1	Unknown	Unknown	F+M	15-19	167	136.272	81.6	N	25
773	Lin	2011	Western Pacific	China	Zhejiang province, eastern China	Unknown	2006	General population	Y	HSV-1 and HSV-2 IgG ELISAs (HerpeSelect, Focus Technologies, CA)	1.1	Unknown	Unknown	F+M	20-24	194	162.96	84	N	25
774	Lin	2011	Western Pacific	China	Zhejiang province, eastern China	Unknown	2006	General population	Y	HSV-1 and HSV-2 IgG ELISAs (HerpeSelect, Focus Technologies, CA)	1.1	Unknown	Unknown	F+M	25-29	247	223.041	90.3	N	25
775	Lin	2011	Western Pacific	China	Zhejiang province, eastern China	Unknown	2006	General population	Y	HSV-1 and HSV-2 IgG ELISAs (HerpeSelect, Focus Technologies, CA)	1.1	Unknown	Unknown	F+M	30-34	289	271.082	93.8	N	25
776	Lin	2011	Western Pacific	China	Zhejiang province, eastern China	Unknown	2006	General population	Y	HSV-1 and HSV-2 IgG ELISAs (HerpeSelect, Focus Technologies, CA)	1.1	Unknown	Unknown	F+M	35-39	298	281.908	94.6	N	25
777	Lin	2011	Western Pacific	China	Zhejiang province, eastern China	Unknown	2006	General population	Y	HSV-1 and HSV-2 IgG ELISAs (HerpeSelect, Focus Technologies, CA)	1.1	Unknown	Unknown	F+M	40-44	247	242.06	98	N	25
778	Lin	2011	Western Pacific	China	Zhejiang province, eastern China	Unknown	2006	General population	Y	HSV-1 and HSV-2 IgG ELISAs (HerpeSelect, Focus Technologies, CA)	1.1	Unknown	Unknown	F+M	45-49	186	181.164	97.4	N	25
779	Lin	2011	Western Pacific	China	Zhejiang province, eastern China	Unknown	2006	General population	Y	HSV-1 and HSV-2 IgG ELISAs (HerpeSelect, Focus Technologies, CA)	1.1	Unknown	Unknown	F+M	50-54	183	180.072	98.4	N	25
780	Lin	2011	Western Pacific	China	Zhejiang province, eastern China	Unknown	2006	General population	Y	HSV-1 and HSV-2 IgG ELISAs (HerpeSelect, Focus Technologies, CA)	1.1	Unknown	Unknown	F+M	>=55	106	103.986	98.1	N	25
781	Lin	2011	Western Pacific	China	Zhejiang province, eastern China	Unknown	2006	General population	Y	HSV-1 and HSV-2 IgG ELISAs (HerpeSelect, Focus Technologies, CA)	1.1	Unknown	Unknown	F	5->=55	1076	1013.59	94.2	N	25
782	Lin	2011	Western Pacific	China	Zhejiang province, eastern China	Unknown	2006	General population	Y	HSV-1 and HSV-2 IgG ELISAs (HerpeSelect, Focus Technologies, CA)	1.1	Unknown	Unknown	F	5-9	40	25.96	64.9	Y	25
783	Lin	2011	Western Pacific	China	Zhejiang province, eastern China	Unknown	2006	General population	Y	HSV-1 and HSV-2 IgG ELISAs (HerpeSelect, Focus Technologies, CA)	1.1	Unknown	Unknown	F	10-14	45	35.235	78.3	Y	25
784	Lin	2011	Western Pacific	China	Zhejiang province, eastern China	Unknown	2006	General population	Y	HSV-1 and HSV-2 IgG ELISAs (HerpeSelect, Focus Technologies, CA)	1.1	Unknown	Unknown	F	15-19	78	68.25	87.5	Y	25
785	Lin	2011	Western Pacific	China	Zhejiang province, eastern China	Unknown	2006	General population	Y	HSV-1 and HSV-2 IgG ELISAs (HerpeSelect, Focus Technologies, CA)	1.1	Unknown	Unknown	F	20-24	101	86.961	86.1	Y	25
786	Lin	2011	Western Pacific	China	Zhejiang province, eastern China	Unknown	2006	General population	Y	HSV-1 and HSV-2 IgG ELISAs (HerpeSelect, Focus Technologies, CA)	1.1	Unknown	Unknown	F	25-29	135	125.955	93.3	Y	25
787	Lin	2011	Western Pacific	China	Zhejiang province, eastern China	Unknown	2006	General population	Y	HSV-1 and HSV-2 IgG ELISAs (HerpeSelect, Focus Technologies, CA)	1.1	Unknown	Unknown	F	30-34	152	146.984	96.7	Y	25
788	Lin	2011	Western Pacific	China	Zhejiang province, eastern China	Unknown	2006	General population	Y	HSV-1 and HSV-2 IgG ELISAs (HerpeSelect, Focus Technologies, CA)	1.1	Unknown	Unknown	F	35-39	154	147.07	95.5	Y	25
789	Lin	2011	Western Pacific	China	Zhejiang province, eastern China	Unknown	2006	General population	Y	HSV-1 and HSV-2 IgG ELISAs (HerpeSelect, Focus Technologies, CA)	1.1	Unknown	Unknown	F	40-44	129	126.936	98.4	Y	25
790	Lin	2011	Western Pacific	China	Zhejiang province, eastern China	Unknown	2006	General population	Y	HSV-1 and HSV-2 IgG ELISAs (HerpeSelect, Focus Technologies, CA)	1.1	Unknown	Unknown	F	45-49	97	95.06	98	Y	25
791	Lin	2011	Western Pacific	China	Zhejiang province, eastern China	Unknown	2006	General population	Y	HSV-1 and HSV-2 IgG ELISAs (HerpeSelect, Focus Technologies, CA)	1.1	Unknown	Unknown	F	50-54	101	99.081	98.1	N	25
792	Lin	2011	Western Pacific	China	Zhejiang province, eastern China	Unknown	2006	General population	Y	HSV-1 and HSV-2 IgG ELISAs (HerpeSelect, Focus Technologies, CA)	1.1	Unknown	Unknown	F	>=55	44	43.032	97.8	N	25
793	Lin	2011	Western Pacific	China	Zhejiang province, eastern China	Unknown	2006	General population	Y	HSV-1 and HSV-2 IgG ELISAs (HerpeSelect, Focus Technologies, CA)	1.1	Unknown	Unknown	M	5->=55	1065	948.915	89.1	N	25
794	Lin	2011	Western Pacific	China	Zhejiang province, eastern China	Unknown	2006	General population	Y	HSV-1 and HSV-2 IgG ELISAs (HerpeSelect, Focus Technologies, CA)	1.1	Unknown	Unknown	M	5-9	75	44.85	59.8	Y	25
795	Lin	2011	Western Pacific	China	Zhejiang province, eastern China	Unknown	2006	General population	Y	HSV-1 and HSV-2 IgG ELISAs (HerpeSelect, Focus Technologies, CA)	1.1	Unknown	Unknown	M	10-14	64	49.92	78	Y	25
796	Lin	2011	Western Pacific	China	Zhejiang province, eastern China	Unknown	2006	General population	Y	HSV-1 and HSV-2 IgG ELISAs (HerpeSelect, Focus Technologies, CA)	1.1	Unknown	Unknown	M	15-19	89	68.085	76.5	Y	25
797	Lin	2011	Western Pacific	China	Zhejiang province, eastern China	Unknown	2006	General population	Y	HSV-1 and HSV-2 IgG ELISAs (HerpeSelect, Focus Technologies, CA)	1.1	Unknown	Unknown	M	20-24	93	76.167	81.9	Y	25
798	Lin	2011	Western Pacific	China	Zhejiang province, eastern China	Unknown	2006	General population	Y	HSV-1 and HSV-2 IgG ELISAs (HerpeSelect, Focus Technologies, CA)	1.1	Unknown	Unknown	M	25-29	112	96.88	86.5	Y	25
799	Lin	2011	Western Pacific	China	Zhejiang province, eastern China	Unknown	2006	General population	Y	HSV-1 and HSV-2 IgG ELISAs (HerpeSelect, Focus Technologies, CA)	1.1	Unknown	Unknown	M	30-34	137	123.848	90.4	Y	25
800	Lin	2011	Western Pacific	China	Zhejiang province, eastern China	Unknown	2006	General population	Y	HSV-1 and HSV-2 IgG ELISAs (HerpeSelect, Focus Technologies, CA)	1.1	Unknown	Unknown	M	35-39	144	134.928	93.7	Y	25
801	Lin	2011	Western Pacific	China	Zhejiang province, eastern China	Unknown	2006	General population	Y	HSV-1 and HSV-2 IgG ELISAs (HerpeSelect, Focus Technologies, CA)	1.1	Unknown	Unknown	M	40-44	118	114.932	97.4	Y	25
802	Lin	2011	Western Pacific	China	Zhejiang province, eastern China	Unknown	2006	General population	Y	HSV-1 and HSV-2 IgG ELISAs (HerpeSelect, Focus Technologies, CA)	1.1	Unknown	Unknown	M	45-49	89	86.063	96.7	Y	25
803	Lin	2011	Western Pacific	China	Zhejiang province, eastern China	Unknown	2006	General population	Y	HSV-1 and HSV-2 IgG ELISAs (HerpeSelect, Focus Technologies, CA)	1.1	Unknown	Unknown	M	50-54	82	80.934	98.7	N	25
804	Lin	2011	Western Pacific	China	Zhejiang province, eastern China	Unknown	2006	General population	Y	HSV-1 and HSV-2 IgG ELISAs (HerpeSelect, Focus Technologies, CA)	1.1	Unknown	Unknown	M	>=55	62	61.008	98.4	N	25
807	Lupi	2011	Americas	Brazil	Rio de Janeiro	Unknown	1996-1997	Blood donors	Y	Type-specific ELISA (Clark Laboratories, PA, USA)	Unknown	96-98	>97	F+M	31.2 (18-67)	155	105.4	68	N	26
809	Mahjour	2010	Eastern Mediterranean	Iran (Islamic Republic of)	Shiraz	Unknown	2007-2008	Matched healthy participants in a study of acute lymphoblastic leukaemia in children	Y	IgG ELISA (Bioprobes Srl, Milan, Italy)	Unknown	Unknown	Unknown	F+M	8.6	90	49	54.4444	Y	27
826	Michos	2011	Europe	Greece	Athens	Unknown	2002	Roma children	Y	IgG commercial assay	Unknown	Unknown	Unknown	F+M	5-15	118	110	93.2203	N	28
827	Michos	2011	Europe	Greece	Athens	Unknown	2002	Non-Roma children	Y	IgG commercial assay	Unknown	Unknown	Unknown	F+M	5-15	98	35	35.7143	N	28
840	Mowry	2011	Americas	United States of America	San Francisco	Unknown	2004-2009	Controls in a study of multiple sclerosis	Y	IgG ELISA	1.1	Unknown	Unknown	F+M	13.8	20	5	25	N	29
865	Nabipour, Vahdat, Vahdat	2006, 2007, 2013	Eastern Mediterranean	Iran (Islamic Republic of)	Bushehr and Hormozghan provinces	The Persian Gulf Healthy Heart Study	2003-2004	General population in a study of atherosclerosis	Y	IgG ELISA (RADIM SpA, Italy)	Unknown	Unknown	Unknown	F+M	25-66	1791	1510.1	84.316	N	30, 47, 48
866	Nabipour, Vahdat, Vahdat	2006, 2007, 2013	Eastern Mediterranean	Iran (Islamic Republic of)	Bushehr and Hormozghan provinces	The Persian Gulf Healthy Heart Study	2003-2004	General population in a study of atherosclerosis	Y	IgG ELISA (RADIM SpA, Italy)	Unknown	Unknown	Unknown	F	25-66	909.828	776.083	85.3	Y	30, 47, 48
867	Nabipour, Vahdat, Vahdat	2006, 2007, 2013	Eastern Mediterranean	Iran (Islamic Republic of)	Bushehr and Hormozghan provinces	The Persian Gulf Healthy Heart Study	2003-2004	General population in a study of atherosclerosis	Y	IgG ELISA (RADIM SpA, Italy)	Unknown	Unknown	Unknown	M	25-66	881.172	734.016	83.3	Y	30, 47, 48
955	Özdemir	2009	Europe	Turkey	Izmir	Unknown	Unknown	Asymptomatic pregnant women	Y	IgG ELISA (RADIM SpA-Pomezia, Italy)	Unknown	Unknown	Unknown	F	18-40	114	108	94.7368	N	31
956	Özdemir	2009	Europe	Turkey	Izmir	Unknown	Unknown	Asymptomatic pregnant women	Y	IgG ELISA (RADIM SpA-Pomezia, Italy)	Unknown	Unknown	Unknown	F	18-20	8	8	100	Y	31
957	Özdemir	2009	Europe	Turkey	Izmir	Unknown	Unknown	Asymptomatic pregnant women	Y	IgG ELISA (RADIM SpA-Pomezia, Italy)	Unknown	Unknown	Unknown	F	21-25	28	26	92.8571	Y	31
958	Özdemir	2009	Europe	Turkey	Izmir	Unknown	Unknown	Asymptomatic pregnant women	Y	IgG ELISA (RADIM SpA-Pomezia, Italy)	Unknown	Unknown	Unknown	F	26-30	45	42	93.3333	Y	31
959	Özdemir	2009	Europe	Turkey	Izmir	Unknown	Unknown	Asymptomatic pregnant women	Y	IgG ELISA (RADIM SpA-Pomezia, Italy)	Unknown	Unknown	Unknown	F	31-35	29	28	96.5517	Y	31
960	Özdemir	2009	Europe	Turkey	Izmir	Unknown	Unknown	Asymptomatic pregnant women	Y	IgG ELISA (RADIM SpA-Pomezia, Italy)	Unknown	Unknown	Unknown	F	36-40	4	4	100	Y	31
961	Page	2012	Americas	United States of America	National	Military New Onset Psychosis Project (MNOPP)	1989-1998	Military personnel	Y	IgG ELISA (HerpeSelect, Focus Technologies, Cypress, CA)	1.1	91.2	92.3	F+M	18-29	1071	501.57	46.8319	N	32	Weighted by age, race and gender. N is approximate
962	Page	2012	Americas	United States of America	National	Military New Onset Psychosis Project (MNOPP)	1989-1998	Military personnel	Y	IgG ELISA (HerpeSelect, Focus Technologies, Cypress, CA)	1.1	91.2	92.3	F+M	18-19	501	232	46.3074	N	32	Weighted by age, race and gender. N is approximate
963	Page	2012	Americas	United States of America	National	Military New Onset Psychosis Project (MNOPP)	1989-1998	Military personnel	Y	IgG ELISA (HerpeSelect, Focus Technologies, Cypress, CA)	1.1	91.2	92.3	F+M	20-29	570	270.18	47.4	N	32	Weighted by age, race and gender. N is approximate
964	Page	2012	Americas	United States of America	National	Military New Onset Psychosis Project (MNOPP)	1989-1998	Military personnel	Y	IgG ELISA (HerpeSelect, Focus Technologies, Cypress, CA)	1.1	91.2	92.3	F	18-29	297	145.53	49	N	32	Weighted by age, race and gender. N is approximate
965	Page	2012	Americas	United States of America	National	Military New Onset Psychosis Project (MNOPP)	1989-1998	Military personnel	Y	IgG ELISA (HerpeSelect, Focus Technologies, Cypress, CA)	1.1	91.2	92.3	M	18-29	774	356.04	46	N	32	Weighted by age, race and gender. N is approximate
966	Page	2012	Americas	United States of America	National	Military New Onset Psychosis Project (MNOPP)	1999-2005	Military personnel	Y	IgG ELISA (HerpeSelect, Focus Technologies, Cypress, CA)	1.1	91.2	92.3	F+M	18-29	1071	484.902	45.2756	N	32	Weighted by age, race and gender. N is approximate
967	Page	2012	Americas	United States of America	National	Military New Onset Psychosis Project (MNOPP)	1999-2005	Military personnel	Y	IgG ELISA (HerpeSelect, Focus Technologies, Cypress, CA)	1.1	91.2	92.3	F+M	20-29	463	433	93.5205	N	32	Weighted by age, race and gender. N is approximate
968	Page	2012	Americas	United States of America	National	Military New Onset Psychosis Project (MNOPP)	1999-2005	Military personnel	Y	IgG ELISA (HerpeSelect, Focus Technologies, Cypress, CA)	1.1	91.2	92.3	F+M	20-29	107	52.43	49	N	32	Weighted by age, race and gender. N is approximate
969	Page	2012	Americas	United States of America	National	Military New Onset Psychosis Project (MNOPP)	1999-2005	Military personnel	Y	IgG ELISA (HerpeSelect, Focus Technologies, Cypress, CA)	1.1	91.2	92.3	F	18-29	297	169.884	57.2	Y	32	Weighted by age, race and gender. N is approximate
970	Page	2012	Americas	United States of America	National	Military New Onset Psychosis Project (MNOPP)	1999-2005	Military personnel	Y	IgG ELISA (HerpeSelect, Focus Technologies, Cypress, CA)	1.1	91.2	92.3	M	18-29	774	315.018	40.7	Y	32	Weighted by age, race and gender. N is approximate
977	Papadogeorgakis	2008	Europe	Greece	Athens	Unknown	2002-2005	Hospital-referral centre attendees	Y	HerpeSelect 1 and 2 IgG ELISAs (Focus Diagnostics); equivocal samples retested and then excluded if still equivocal	1.1	Unknown	Unknown	F+M	30 (0-60)	1867		72	N	33	Age-standardized
978	Papadogeorgakis	2008	Europe	Greece	Athens	Unknown	2002-2005	Hospital-referral centre attendees	Y	HerpeSelect 1 and 2 IgG ELISAs (Focus Diagnostics); equivocal samples retested and then excluded if still equivocal	1.1	Unknown	Unknown	F	30 (0-60)	1394		76	Y	33	Age-standardized
979	Papadogeorgakis	2008	Europe	Greece	Athens	Unknown	2002-2005	Hospital-referral centre attendees	Y	HerpeSelect 1 and 2 IgG ELISAs (Focus Diagnostics); equivocal samples retested and then excluded if still equivocal	1.1	Unknown	Unknown	F	<1			32	N	33	Estimated from figure
980	Papadogeorgakis	2008	Europe	Greece	Athens	Unknown	2002-2005	Hospital-referral centre attendees	Y	HerpeSelect 1 and 2 IgG ELISAs (Focus Diagnostics); equivocal samples retested and then excluded if still equivocal	1.1	Unknown	Unknown	F	1-9			36	N	33	Estimated from figure
981	Papadogeorgakis	2008	Europe	Greece	Athens	Unknown	2002-2005	Hospital-referral centre attendees	Y	HerpeSelect 1 and 2 IgG ELISAs (Focus Diagnostics); equivocal samples retested and then excluded if still equivocal	1.1	Unknown	Unknown	F	10-19			50	N	33	Estimated from figure
982	Papadogeorgakis	2008	Europe	Greece	Athens	Unknown	2002-2005	Hospital-referral centre attendees	Y	HerpeSelect 1 and 2 IgG ELISAs (Focus Diagnostics); equivocal samples retested and then excluded if still equivocal	1.1	Unknown	Unknown	F	20-29			83	N	33	Estimated from figure
983	Papadogeorgakis	2008	Europe	Greece	Athens	Unknown	2002-2005	Hospital-referral centre attendees	Y	HerpeSelect 1 and 2 IgG ELISAs (Focus Diagnostics); equivocal samples retested and then excluded if still equivocal	1.1	Unknown	Unknown	F	30-39			81	N	33	Estimated from figure
984	Papadogeorgakis	2008	Europe	Greece	Athens	Unknown	2002-2005	Hospital-referral centre attendees	Y	HerpeSelect 1 and 2 IgG ELISAs (Focus Diagnostics); equivocal samples retested and then excluded if still equivocal	1.1	Unknown	Unknown	F	40-49			86	N	33	Estimated from figure
985	Papadogeorgakis	2008	Europe	Greece	Athens	Unknown	2002-2005	Hospital-referral centre attendees	Y	HerpeSelect 1 and 2 IgG ELISAs (Focus Diagnostics); equivocal samples retested and then excluded if still equivocal	1.1	Unknown	Unknown	F	50-60			90	N	33	Estimated from figure
986	Papadogeorgakis	2008	Europe	Greece	Athens	Unknown	2002-2005	Hospital-referral centre attendees	Y	HerpeSelect 1 and 2 IgG ELISAs (Focus Diagnostics); equivocal samples retested and then excluded if still equivocal	1.1	Unknown	Unknown	M	28 (0-60)	473		68	Y	33	Age-standardized
987	Papadogeorgakis	2008	Europe	Greece	Athens	Unknown	2002-2005	Hospital-referral centre attendees	Y	HerpeSelect 1 and 2 IgG ELISAs (Focus Diagnostics); equivocal samples retested and then excluded if still equivocal	1.1	Unknown	Unknown	M	<1			40	N	33	Estimated from figure
988	Papadogeorgakis	2008	Europe	Greece	Athens	Unknown	2002-2005	Hospital-referral centre attendees	Y	HerpeSelect 1 and 2 IgG ELISAs (Focus Diagnostics); equivocal samples retested and then excluded if still equivocal	1.1	Unknown	Unknown	M	1-9			32	N	33	Estimated from figure
989	Papadogeorgakis	2008	Europe	Greece	Athens	Unknown	2002-2005	Hospital-referral centre attendees	Y	HerpeSelect 1 and 2 IgG ELISAs (Focus Diagnostics); equivocal samples retested and then excluded if still equivocal	1.1	Unknown	Unknown	M	10-19			49	N	33	Estimated from figure
990	Papadogeorgakis	2008	Europe	Greece	Athens	Unknown	2002-2005	Hospital-referral centre attendees	Y	HerpeSelect 1 and 2 IgG ELISAs (Focus Diagnostics); equivocal samples retested and then excluded if still equivocal	1.1	Unknown	Unknown	M	20-29			55	N	33	Estimated from figure
991	Papadogeorgakis	2008	Europe	Greece	Athens	Unknown	2002-2005	Hospital-referral centre attendees	Y	HerpeSelect 1 and 2 IgG ELISAs (Focus Diagnostics); equivocal samples retested and then excluded if still equivocal	1.1	Unknown	Unknown	M	30-39			71	N	33	Estimated from figure
992	Papadogeorgakis	2008	Europe	Greece	Athens	Unknown	2002-2005	Hospital-referral centre attendees	Y	HerpeSelect 1 and 2 IgG ELISAs (Focus Diagnostics); equivocal samples retested and then excluded if still equivocal	1.1	Unknown	Unknown	M	40-49			84	N	33	Estimated from figure
993	Papadogeorgakis	2008	Europe	Greece	Athens	Unknown	2002-2005	Hospital-referral centre attendees	Y	HerpeSelect 1 and 2 IgG ELISAs (Focus Diagnostics); equivocal samples retested and then excluded if still equivocal	1.1	Unknown	Unknown	M	50-60			91	N	33	Estimated from figure
997	Patnaik	2007	Americas	Columbia	Unknown	International Agency for Research on Cancer (IARC) Multicentric Study	1985-1997	Controls in a case-control study of cervical cancer	Y	Western blot (University of Washington, Seattle, WA)	N/A	Unknown	Unknown	F	47 (40-52)	65		89.2	N	34	Columbian data possibly included in Smith review?
998	Patnaik	2007	Americas	Peru	Unknown	International Agency for Research on Cancer (IARC) Multicentric Study	1985-1997	Controls in a case-control study of cervical cancer	Y	Western blot (University of Washington, Seattle, WA)	N/A	Unknown	Unknown	F	48 (41-59)	171		91.8	N	34
999	Patnaik	2007	Africa	Mali	Unknown	International Agency for Research on Cancer (IARC) Multicentric Study	1985-1997	Controls in a case-control study of cervical cancer	Y	Western blot (University of Washington, Seattle, WA)	N/A	Unknown	Unknown	F	45 (36-55)	90		93.3	N	34
1000	Patnaik	2007	Eastern Mediterranean	Morocco	Unknown	International Agency for Research on Cancer (IARC) Multicentric Study	1985-1997	Controls in a case-control study of cervical cancer	Y	Western blot (University of Washington, Seattle, WA)	N/A	Unknown	Unknown	F	40 (34-46)	169		98.8	N	34
1001	Patnaik	2007	South-East Asia	Thailand	Unknown	International Agency for Research on Cancer (IARC) Multicentric Study	1985-1997	Controls in a case-control study of cervical cancer	Y	Western blot (University of Washington, Seattle, WA)	N/A	Unknown	Unknown	F	51 (40-59)	78		51.3	N	34
1002	Patnaik	2007	Europe	Spain	Unknown	International Agency for Research on Cancer (IARC) Multicentric Study	1985-1997	Controls in a case-control study of cervical cancer	Y	Western blot (University of Washington, Seattle, WA)	N/A	Unknown	Unknown	F	52 (43-59)	85		100	N	34
1004	Patterson	2011	Americas	United States of America	Seattle, Washington	Unknown	1995-1996	HIV- pregnant women	Y	Western blot (University of Washington, Seattle, WA)	N/A	Unknown	Unknown	F	29 (15-49)	3051		69.8	N	35
1007	Prasad	2011	Americas	United States of America	Unknown	Unknown	Unknown	Healthy subjects in a study of schizophrenia	Y	HSV-1 IgG solid-phase enzyme immunoassay	Unknown	Unknown	Unknown	F+M	23.59	38	14	36.8421	N	36
1072	Sauerbrei	2011	Europe	Germany	Thuringia	Unknown	1996-2006	Pregnant women	Y	HerpeSelect 1 and 2 IgG ELISA (Focus Diagnostics, USA) and HSV-1 IgG ELISA (Euroimmun, Germany); discordant HSV-1 results retested twice and most frequent result including original result accepted; equivocal HSV-1 results and equivocal HSV-2 retested twice and those still equivocal tested by immunoblot recomLine HSV-1 and HSV-2 IgG (Mikrogen, Germany), as were all positive results	Unknown	Unknown	Unknown	F	17-40	200	164	82	Y	37
1073	Sauerbrei	2011	Europe	Germany	Thuringia	Unknown	1996-2006	Children	Y	HerpeSelect 1 and 2 IgG ELISA (Focus Diagnostics, USA) and HSV-1 IgG ELISA (Euroimmun, Germany); discordant HSV-1 results retested twice and most frequent result including original result accepted; equivocal HSV-1 results and equivocal HSV-2 retested twice and those still equivocal tested by immunoblot recomLine HSV-1 and HSV-2 IgG (Mikrogen, Germany), as were all positive results	Unknown	Unknown	Unknown	F+M	0-18	1100	524	47.6364	N	37
1074	Sauerbrei	2011	Europe	Germany	Thuringia	Unknown	1996-2006	Children	Y	HerpeSelect 1 and 2 IgG ELISA (Focus Diagnostics, USA) and HSV-1 IgG ELISA (Euroimmun, Germany); discordant HSV-1 results retested twice and most frequent result including original result accepted; equivocal HSV-1 results and equivocal HSV-2 retested twice and those still equivocal tested by immunoblot recomLine HSV-1 and HSV-2 IgG (Mikrogen, Germany), as were all positive results	Unknown	Unknown	Unknown	F+M	0-1	200	96	48	N	37
1075	Sauerbrei	2011	Europe	Germany	Thuringia	Unknown	1996-2006	Children	Y	HerpeSelect 1 and 2 IgG ELISA (Focus Diagnostics, USA) and HSV-1 IgG ELISA (Euroimmun, Germany); discordant HSV-1 results retested twice and most frequent result including original result accepted; equivocal HSV-1 results and equivocal HSV-2 retested twice and those still equivocal tested by immunoblot recomLine HSV-1 and HSV-2 IgG (Mikrogen, Germany), as were all positive results	Unknown	Unknown	Unknown	F+M	2-3	150	29	19.3333	N	37
1076	Sauerbrei	2011	Europe	Germany	Thuringia	Unknown	1996-2006	Children	Y	HerpeSelect 1 and 2 IgG ELISA (Focus Diagnostics, USA) and HSV-1 IgG ELISA (Euroimmun, Germany); discordant HSV-1 results retested twice and most frequent result including original result accepted; equivocal HSV-1 results and equivocal HSV-2 retested twice and those still equivocal tested by immunoblot recomLine HSV-1 and HSV-2 IgG (Mikrogen, Germany), as were all positive results	Unknown	Unknown	Unknown	F+M	4-6	150	59	39.3333	N	37
1077	Sauerbrei	2011	Europe	Germany	Thuringia	Unknown	1996-2006	Children	Y	HerpeSelect 1 and 2 IgG ELISA (Focus Diagnostics, USA) and HSV-1 IgG ELISA (Euroimmun, Germany); discordant HSV-1 results retested twice and most frequent result including original result accepted; equivocal HSV-1 results and equivocal HSV-2 retested twice and those still equivocal tested by immunoblot recomLine HSV-1 and HSV-2 IgG (Mikrogen, Germany), as were all positive results	Unknown	Unknown	Unknown	F+M	7-9	150	67	44.6667	N	37
1078	Sauerbrei	2011	Europe	Germany	Thuringia	Unknown	1996-2006	Children	Y	HerpeSelect 1 and 2 IgG ELISA (Focus Diagnostics, USA) and HSV-1 IgG ELISA (Euroimmun, Germany); discordant HSV-1 results retested twice and most frequent result including original result accepted; equivocal HSV-1 results and equivocal HSV-2 retested twice and those still equivocal tested by immunoblot recomLine HSV-1 and HSV-2 IgG (Mikrogen, Germany), as were all positive results	Unknown	Unknown	Unknown	F+M	10-12	150	86	57.3333	N	37
1079	Sauerbrei	2011	Europe	Germany	Thuringia	Unknown	1996-2006	Children	Y	HerpeSelect 1 and 2 IgG ELISA (Focus Diagnostics, USA) and HSV-1 IgG ELISA (Euroimmun, Germany); discordant HSV-1 results retested twice and most frequent result including original result accepted; equivocal HSV-1 results and equivocal HSV-2 retested twice and those still equivocal tested by immunoblot recomLine HSV-1 and HSV-2 IgG (Mikrogen, Germany), as were all positive results	Unknown	Unknown	Unknown	F+M	13-15	150	83	55.3333	N	37
1080	Sauerbrei	2011	Europe	Germany	Thuringia	Unknown	1996-2006	Children	Y	HerpeSelect 1 and 2 IgG ELISA (Focus Diagnostics, USA) and HSV-1 IgG ELISA (Euroimmun, Germany); discordant HSV-1 results retested twice and most frequent result including original result accepted; equivocal HSV-1 results and equivocal HSV-2 retested twice and those still equivocal tested by immunoblot recomLine HSV-1 and HSV-2 IgG (Mikrogen, Germany), as were all positive results	Unknown	Unknown	Unknown	F+M	16-18	150	104	69.3333	N	37
1081	Sauerbrei	2011	Europe	Germany	Thuringia	Unknown	1996-2006	Children	Y	HerpeSelect 1 and 2 IgG ELISA (Focus Diagnostics, USA) and HSV-1 IgG ELISA (Euroimmun, Germany); discordant HSV-1 results retested twice and most frequent result including original result accepted; equivocal HSV-1 results and equivocal HSV-2 retested twice and those still equivocal tested by immunoblot recomLine HSV-1 and HSV-2 IgG (Mikrogen, Germany), as were all positive results	Unknown	Unknown	Unknown	F	0-18	523	241	46.0803	N	37
1082	Sauerbrei	2011	Europe	Germany	Thuringia	Unknown	1996-2006	Children	Y	HerpeSelect 1 and 2 IgG ELISA (Focus Diagnostics, USA) and HSV-1 IgG ELISA (Euroimmun, Germany); discordant HSV-1 results retested twice and most frequent result including original result accepted; equivocal HSV-1 results and equivocal HSV-2 retested twice and those still equivocal tested by immunoblot recomLine HSV-1 and HSV-2 IgG (Mikrogen, Germany), as were all positive results	Unknown	Unknown	Unknown	F	0-1	84	33	39.2857	N	37
1083	Sauerbrei	2011	Europe	Germany	Thuringia	Unknown	1996-2006	Children	Y	HerpeSelect 1 and 2 IgG ELISA (Focus Diagnostics, USA) and HSV-1 IgG ELISA (Euroimmun, Germany); discordant HSV-1 results retested twice and most frequent result including original result accepted; equivocal HSV-1 results and equivocal HSV-2 retested twice and those still equivocal tested by immunoblot recomLine HSV-1 and HSV-2 IgG (Mikrogen, Germany), as were all positive results	Unknown	Unknown	Unknown	F	2-3	60	6	10	Y	37
1084	Sauerbrei	2011	Europe	Germany	Thuringia	Unknown	1996-2006	Children	Y	HerpeSelect 1 and 2 IgG ELISA (Focus Diagnostics, USA) and HSV-1 IgG ELISA (Euroimmun, Germany); discordant HSV-1 results retested twice and most frequent result including original result accepted; equivocal HSV-1 results and equivocal HSV-2 retested twice and those still equivocal tested by immunoblot recomLine HSV-1 and HSV-2 IgG (Mikrogen, Germany), as were all positive results	Unknown	Unknown	Unknown	F	4-6	72	33	45.8333	Y	37
1085	Sauerbrei	2011	Europe	Germany	Thuringia	Unknown	1996-2006	Children	Y	HerpeSelect 1 and 2 IgG ELISA (Focus Diagnostics, USA) and HSV-1 IgG ELISA (Euroimmun, Germany); discordant HSV-1 results retested twice and most frequent result including original result accepted; equivocal HSV-1 results and equivocal HSV-2 retested twice and those still equivocal tested by immunoblot recomLine HSV-1 and HSV-2 IgG (Mikrogen, Germany), as were all positive results	Unknown	Unknown	Unknown	F	7-9	66	24	36.3636	Y	37
1086	Sauerbrei	2011	Europe	Germany	Thuringia	Unknown	1996-2006	Children	Y	HerpeSelect 1 and 2 IgG ELISA (Focus Diagnostics, USA) and HSV-1 IgG ELISA (Euroimmun, Germany); discordant HSV-1 results retested twice and most frequent result including original result accepted; equivocal HSV-1 results and equivocal HSV-2 retested twice and those still equivocal tested by immunoblot recomLine HSV-1 and HSV-2 IgG (Mikrogen, Germany), as were all positive results	Unknown	Unknown	Unknown	F	10-12	86	46	53.4884	Y	37
1087	Sauerbrei	2011	Europe	Germany	Thuringia	Unknown	1996-2006	Children	Y	HerpeSelect 1 and 2 IgG ELISA (Focus Diagnostics, USA) and HSV-1 IgG ELISA (Euroimmun, Germany); discordant HSV-1 results retested twice and most frequent result including original result accepted; equivocal HSV-1 results and equivocal HSV-2 retested twice and those still equivocal tested by immunoblot recomLine HSV-1 and HSV-2 IgG (Mikrogen, Germany), as were all positive results	Unknown	Unknown	Unknown	F	13-15	66	37	56.0606	Y	37
1088	Sauerbrei	2011	Europe	Germany	Thuringia	Unknown	1996-2006	Children	Y	HerpeSelect 1 and 2 IgG ELISA (Focus Diagnostics, USA) and HSV-1 IgG ELISA (Euroimmun, Germany); discordant HSV-1 results retested twice and most frequent result including original result accepted; equivocal HSV-1 results and equivocal HSV-2 retested twice and those still equivocal tested by immunoblot recomLine HSV-1 and HSV-2 IgG (Mikrogen, Germany), as were all positive results	Unknown	Unknown	Unknown	F	16-18	89	62	69.6629	Y	37
1089	Sauerbrei	2011	Europe	Germany	Thuringia	Unknown	1996-2006	Children	Y	HerpeSelect 1 and 2 IgG ELISA (Focus Diagnostics, USA) and HSV-1 IgG ELISA (Euroimmun, Germany); discordant HSV-1 results retested twice and most frequent result including original result accepted; equivocal HSV-1 results and equivocal HSV-2 retested twice and those still equivocal tested by immunoblot recomLine HSV-1 and HSV-2 IgG (Mikrogen, Germany), as were all positive results	Unknown	Unknown	Unknown	M	0-18	577	283	49.0468	N	37
1090	Sauerbrei	2011	Europe	Germany	Thuringia	Unknown	1996-2006	Children	Y	HerpeSelect 1 and 2 IgG ELISA (Focus Diagnostics, USA) and HSV-1 IgG ELISA (Euroimmun, Germany); discordant HSV-1 results retested twice and most frequent result including original result accepted; equivocal HSV-1 results and equivocal HSV-2 retested twice and those still equivocal tested by immunoblot recomLine HSV-1 and HSV-2 IgG (Mikrogen, Germany), as were all positive results	Unknown	Unknown	Unknown	M	0-1	116	63	54.3103	N	37
1091	Sauerbrei	2011	Europe	Germany	Thuringia	Unknown	1996-2006	Children	Y	HerpeSelect 1 and 2 IgG ELISA (Focus Diagnostics, USA) and HSV-1 IgG ELISA (Euroimmun, Germany); discordant HSV-1 results retested twice and most frequent result including original result accepted; equivocal HSV-1 results and equivocal HSV-2 retested twice and those still equivocal tested by immunoblot recomLine HSV-1 and HSV-2 IgG (Mikrogen, Germany), as were all positive results	Unknown	Unknown	Unknown	M	2-3	90	23	25.5556	Y	37
1092	Sauerbrei	2011	Europe	Germany	Thuringia	Unknown	1996-2006	Children	Y	HerpeSelect 1 and 2 IgG ELISA (Focus Diagnostics, USA) and HSV-1 IgG ELISA (Euroimmun, Germany); discordant HSV-1 results retested twice and most frequent result including original result accepted; equivocal HSV-1 results and equivocal HSV-2 retested twice and those still equivocal tested by immunoblot recomLine HSV-1 and HSV-2 IgG (Mikrogen, Germany), as were all positive results	Unknown	Unknown	Unknown	M	4-6	78	26	33.3333	Y	37
1093	Sauerbrei	2011	Europe	Germany	Thuringia	Unknown	1996-2006	Children	Y	HerpeSelect 1 and 2 IgG ELISA (Focus Diagnostics, USA) and HSV-1 IgG ELISA (Euroimmun, Germany); discordant HSV-1 results retested twice and most frequent result including original result accepted; equivocal HSV-1 results and equivocal HSV-2 retested twice and those still equivocal tested by immunoblot recomLine HSV-1 and HSV-2 IgG (Mikrogen, Germany), as were all positive results	Unknown	Unknown	Unknown	M	7-9	84	43	51.1905	Y	37
1094	Sauerbrei	2011	Europe	Germany	Thuringia	Unknown	1996-2006	Children	Y	HerpeSelect 1 and 2 IgG ELISA (Focus Diagnostics, USA) and HSV-1 IgG ELISA (Euroimmun, Germany); discordant HSV-1 results retested twice and most frequent result including original result accepted; equivocal HSV-1 results and equivocal HSV-2 retested twice and those still equivocal tested by immunoblot recomLine HSV-1 and HSV-2 IgG (Mikrogen, Germany), as were all positive results	Unknown	Unknown	Unknown	M	10-12	64	40	62.5	Y	37
1095	Sauerbrei	2011	Europe	Germany	Thuringia	Unknown	1996-2006	Children	Y	HerpeSelect 1 and 2 IgG ELISA (Focus Diagnostics, USA) and HSV-1 IgG ELISA (Euroimmun, Germany); discordant HSV-1 results retested twice and most frequent result including original result accepted; equivocal HSV-1 results and equivocal HSV-2 retested twice and those still equivocal tested by immunoblot recomLine HSV-1 and HSV-2 IgG (Mikrogen, Germany), as were all positive results	Unknown	Unknown	Unknown	M	13-15	84	46	54.7619	Y	37
1096	Sauerbrei	2011	Europe	Germany	Thuringia	Unknown	1996-2006	Children	Y	HerpeSelect 1 and 2 IgG ELISA (Focus Diagnostics, USA) and HSV-1 IgG ELISA (Euroimmun, Germany); discordant HSV-1 results retested twice and most frequent result including original result accepted; equivocal HSV-1 results and equivocal HSV-2 retested twice and those still equivocal tested by immunoblot recomLine HSV-1 and HSV-2 IgG (Mikrogen, Germany), as were all positive results	Unknown	Unknown	Unknown	M	16-18	61	42	68.8525	Y	37
1097	Sauerbrei	2011	Europe	Germany	Thuringia	Unknown	1996-2006	Blood donors	Y	HerpeSelect 1 and 2 IgG ELISA (Focus Diagnostics, USA) and HSV-1 IgG ELISA (Euroimmun, Germany); discordant HSV-1 results retested twice and most frequent result including original result accepted; equivocal HSV-1 results and equivocal HSV-2 retested twice and those still equivocal tested by immunoblot recomLine HSV-1 and HSV-2 IgG (Mikrogen, Germany), as were all positive results	Unknown	Unknown	Unknown	F+M	19-30	800	593	74.125	N	37
1098	Sauerbrei	2011	Europe	Germany	Thuringia	Unknown	1996-2006	Blood donors	Y	HerpeSelect 1 and 2 IgG ELISA (Focus Diagnostics, USA) and HSV-1 IgG ELISA (Euroimmun, Germany); discordant HSV-1 results retested twice and most frequent result including original result accepted; equivocal HSV-1 results and equivocal HSV-2 retested twice and those still equivocal tested by immunoblot recomLine HSV-1 and HSV-2 IgG (Mikrogen, Germany), as were all positive results	Unknown	Unknown	Unknown	F+M	19-21	200	135	67.5	N	37
1099	Sauerbrei	2011	Europe	Germany	Thuringia	Unknown	1996-2006	Blood donors	Y	HerpeSelect 1 and 2 IgG ELISA (Focus Diagnostics, USA) and HSV-1 IgG ELISA (Euroimmun, Germany); discordant HSV-1 results retested twice and most frequent result including original result accepted; equivocal HSV-1 results and equivocal HSV-2 retested twice and those still equivocal tested by immunoblot recomLine HSV-1 and HSV-2 IgG (Mikrogen, Germany), as were all positive results	Unknown	Unknown	Unknown	F+M	22-24	200	158	79	N	37
1100	Sauerbrei	2011	Europe	Germany	Thuringia	Unknown	1996-2006	Blood donors	Y	HerpeSelect 1 and 2 IgG ELISA (Focus Diagnostics, USA) and HSV-1 IgG ELISA (Euroimmun, Germany); discordant HSV-1 results retested twice and most frequent result including original result accepted; equivocal HSV-1 results and equivocal HSV-2 retested twice and those still equivocal tested by immunoblot recomLine HSV-1 and HSV-2 IgG (Mikrogen, Germany), as were all positive results	Unknown	Unknown	Unknown	F+M	25-27	200	144	72	N	37
1101	Sauerbrei	2011	Europe	Germany	Thuringia	Unknown	1996-2006	Blood donors	Y	HerpeSelect 1 and 2 IgG ELISA (Focus Diagnostics, USA) and HSV-1 IgG ELISA (Euroimmun, Germany); discordant HSV-1 results retested twice and most frequent result including original result accepted; equivocal HSV-1 results and equivocal HSV-2 retested twice and those still equivocal tested by immunoblot recomLine HSV-1 and HSV-2 IgG (Mikrogen, Germany), as were all positive results	Unknown	Unknown	Unknown	F+M	28-30	200	156	78	N	37
1102	Sauerbrei	2011	Europe	Germany	Thuringia	Unknown	1996-2006	Blood donors	Y	HerpeSelect 1 and 2 IgG ELISA (Focus Diagnostics, USA) and HSV-1 IgG ELISA (Euroimmun, Germany); discordant HSV-1 results retested twice and most frequent result including original result accepted; equivocal HSV-1 results and equivocal HSV-2 retested twice and those still equivocal tested by immunoblot recomLine HSV-1 and HSV-2 IgG (Mikrogen, Germany), as were all positive results	Unknown	Unknown	Unknown	F	19-30	446	336	75.3363	N	37
1103	Sauerbrei	2011	Europe	Germany	Thuringia	Unknown	1996-2006	Blood donors	Y	HerpeSelect 1 and 2 IgG ELISA (Focus Diagnostics, USA) and HSV-1 IgG ELISA (Euroimmun, Germany); discordant HSV-1 results retested twice and most frequent result including original result accepted; equivocal HSV-1 results and equivocal HSV-2 retested twice and those still equivocal tested by immunoblot recomLine HSV-1 and HSV-2 IgG (Mikrogen, Germany), as were all positive results	Unknown	Unknown	Unknown	F	19-21	133	90	67.6692	Y	37
1104	Sauerbrei	2011	Europe	Germany	Thuringia	Unknown	1996-2006	Blood donors	Y	HerpeSelect 1 and 2 IgG ELISA (Focus Diagnostics, USA) and HSV-1 IgG ELISA (Euroimmun, Germany); discordant HSV-1 results retested twice and most frequent result including original result accepted; equivocal HSV-1 results and equivocal HSV-2 retested twice and those still equivocal tested by immunoblot recomLine HSV-1 and HSV-2 IgG (Mikrogen, Germany), as were all positive results	Unknown	Unknown	Unknown	F	22-24	110	92	83.6364	Y	37
1105	Sauerbrei	2011	Europe	Germany	Thuringia	Unknown	1996-2006	Blood donors	Y	HerpeSelect 1 and 2 IgG ELISA (Focus Diagnostics, USA) and HSV-1 IgG ELISA (Euroimmun, Germany); discordant HSV-1 results retested twice and most frequent result including original result accepted; equivocal HSV-1 results and equivocal HSV-2 retested twice and those still equivocal tested by immunoblot recomLine HSV-1 and HSV-2 IgG (Mikrogen, Germany), as were all positive results	Unknown	Unknown	Unknown	F	25-27	100	74	74	Y	37
1106	Sauerbrei	2011	Europe	Germany	Thuringia	Unknown	1996-2006	Blood donors	Y	HerpeSelect 1 and 2 IgG ELISA (Focus Diagnostics, USA) and HSV-1 IgG ELISA (Euroimmun, Germany); discordant HSV-1 results retested twice and most frequent result including original result accepted; equivocal HSV-1 results and equivocal HSV-2 retested twice and those still equivocal tested by immunoblot recomLine HSV-1 and HSV-2 IgG (Mikrogen, Germany), as were all positive results	Unknown	Unknown	Unknown	F	28-30	103	80	77.6699	Y	37
1107	Sauerbrei	2011	Europe	Germany	Thuringia	Unknown	1996-2006	Blood donors	Y	HerpeSelect 1 and 2 IgG ELISA (Focus Diagnostics, USA) and HSV-1 IgG ELISA (Euroimmun, Germany); discordant HSV-1 results retested twice and most frequent result including original result accepted; equivocal HSV-1 results and equivocal HSV-2 retested twice and those still equivocal tested by immunoblot recomLine HSV-1 and HSV-2 IgG (Mikrogen, Germany), as were all positive results	Unknown	Unknown	Unknown	M	19-30	354	257	72.5989	N	37
1108	Sauerbrei	2011	Europe	Germany	Thuringia	Unknown	1996-2006	Blood donors	Y	HerpeSelect 1 and 2 IgG ELISA (Focus Diagnostics, USA) and HSV-1 IgG ELISA (Euroimmun, Germany); discordant HSV-1 results retested twice and most frequent result including original result accepted; equivocal HSV-1 results and equivocal HSV-2 retested twice and those still equivocal tested by immunoblot recomLine HSV-1 and HSV-2 IgG (Mikrogen, Germany), as were all positive results	Unknown	Unknown	Unknown	M	19-21	67	45	67.1642	Y	37
1109	Sauerbrei	2011	Europe	Germany	Thuringia	Unknown	1996-2006	Blood donors	Y	HerpeSelect 1 and 2 IgG ELISA (Focus Diagnostics, USA) and HSV-1 IgG ELISA (Euroimmun, Germany); discordant HSV-1 results retested twice and most frequent result including original result accepted; equivocal HSV-1 results and equivocal HSV-2 retested twice and those still equivocal tested by immunoblot recomLine HSV-1 and HSV-2 IgG (Mikrogen, Germany), as were all positive results	Unknown	Unknown	Unknown	M	22-24	90	66	73.3333	Y	37
1110	Sauerbrei	2011	Europe	Germany	Thuringia	Unknown	1996-2006	Blood donors	Y	HerpeSelect 1 and 2 IgG ELISA (Focus Diagnostics, USA) and HSV-1 IgG ELISA (Euroimmun, Germany); discordant HSV-1 results retested twice and most frequent result including original result accepted; equivocal HSV-1 results and equivocal HSV-2 retested twice and those still equivocal tested by immunoblot recomLine HSV-1 and HSV-2 IgG (Mikrogen, Germany), as were all positive results	Unknown	Unknown	Unknown	M	25-27	100	70	70	Y	37
1111	Sauerbrei	2011	Europe	Germany	Thuringia	Unknown	1996-2006	Blood donors	Y	HerpeSelect 1 and 2 IgG ELISA (Focus Diagnostics, USA) and HSV-1 IgG ELISA (Euroimmun, Germany); discordant HSV-1 results retested twice and most frequent result including original result accepted; equivocal HSV-1 results and equivocal HSV-2 retested twice and those still equivocal tested by immunoblot recomLine HSV-1 and HSV-2 IgG (Mikrogen, Germany), as were all positive results	Unknown	Unknown	Unknown	M	28-30	97	76	78.3505	Y	37
1225	Smith	2006	Europe	Poland	Lubelskie, Mazowieckie, Warmińsko-mazurskie and Zachodnio-pomorskie	Unknown	2002	General population	Y	HerpeSelect 1 and 2 IgG ELISAs (Focus Diagnostics); equivocal samples retested and then excluded if still equivocal	Manufacturer's recommendation	N/A	N/A	F+M	34	196	0	0	N	38	HSV-2 estimate age- and gender-adjusted. Data from figures not extracted
1229	Smith	2006	Europe	Poland	Lubelskie, Mazowieckie, Warmińsko-mazurskie and Zachodnio-pomorskie	Unknown	2002	General population	Y	HerpeSelect 1 and 2 IgG ELISAs (Focus Diagnostics); equivocal samples retested and then excluded if still equivocal	Manufacturer's recommendation	N/A	N/A	F	33	1218	1114.47	91.5	Y	38	HSV-2 estimate age-adjusted. Data from figures not extracted
1230	Smith	2006	Europe	Poland	Lubelskie, Mazowieckie, Warmińsko-mazurskie and Zachodnio-pomorskie	Unknown	2002	General population	Y	HerpeSelect 1 and 2 IgG ELISAs (Focus Diagnostics); equivocal samples retested and then excluded if still equivocal	Manufacturer's recommendation	N/A	N/A	M	35	1039	913.281	87.9	Y	38	HSV-2 estimate age-adjusted. Data from figures not extracted
1231	Smith	2006	Europe	Poland	Mazowieckie	Unknown	2000	General population	Y	HerpeSelect 1 and 2 IgG ELISAs (Focus Diagnostics); equivocal samples retested and then excluded if still equivocal	Manufacturer's recommendation	N/A	N/A	F+M	15->=50	222		81.5	N	38	Age- and gender-adjusted
1232	Smith	2006	Europe	Poland	Mazowieckie	Unknown	2000	General population	Y	HerpeSelect 1 and 2 IgG ELISAs (Focus Diagnostics); equivocal samples retested and then excluded if still equivocal	Manufacturer's recommendation	N/A	N/A	F+M	15-24	99		67.7	N	38	Gender-adjusted
1233	Smith	2006	Europe	Poland	Mazowieckie	Unknown	2000	General population	Y	HerpeSelect 1 and 2 IgG ELISAs (Focus Diagnostics); equivocal samples retested and then excluded if still equivocal	Manufacturer's recommendation	N/A	N/A	F+M	25-49	97		90.7	N	38	Gender-adjusted
1234	Smith	2006	Europe	Poland	Mazowieckie	Unknown	2000	General population	Y	HerpeSelect 1 and 2 IgG ELISAs (Focus Diagnostics); equivocal samples retested and then excluded if still equivocal	Manufacturer's recommendation	N/A	N/A	F+M	>=50	26		100	N	38	Gender-adjusted
1235	Smith	2006	Europe	Poland	Mazowieckie	Unknown	2000	General population	Y	HerpeSelect 1 and 2 IgG ELISAs (Focus Diagnostics); equivocal samples retested and then excluded if still equivocal	Manufacturer's recommendation	N/A	N/A	F	15->=50	140		83.6	N	38	Age-adjusted
1236	Smith	2006	Europe	Poland	Mazowieckie	Unknown	2000	General population	Y	HerpeSelect 1 and 2 IgG ELISAs (Focus Diagnostics); equivocal samples retested and then excluded if still equivocal	Manufacturer's recommendation	N/A	N/A	M	15->=50	82		78.1	N	38	Age-adjusted
1254	Sun	2005	Western Pacific	China	Beijing	Unknown	Unknown	Controls in a study of diabetes	Y	HSV-1 IgG ELISA (Virus Institute, Chinese Academy of Prevention Medical Sciences, Beijing, China)	Unknown	Unknown	Unknown	F+M	=<34->=65	1360	494	36.3235	N	39
1255	Tedla	2011	Africa	Ethiopia	Butajira district	Unknown	Unknown	Healthy controls in a study of schizophrenia and bipolar disorder	Y	HSV-1 and HSV-2 assays (Focus Diagnostics, Cypress, CA)	1.1	Unknown	Unknown	F+M	30.4	80	80	100	Y	40
1297	Vilibic-Cavlek	2011	Europe	Croatia	Unknown	Unknown	2005-2009	Women of child-bearing age	Y	HSV-1 and HSV-2 IgG enzyme immunoassay (EIA) (Euroimmun, Lübeck, Germany)	Unknown	Unknown	Unknown	F	16-45	502	395	78.6853	Y	41
1298	Vilibic-Cavlek	2011	Europe	Croatia	Unknown	Unknown	2005-2009	Women of child-bearing age	Y	HSV-1 and HSV-2 IgG enzyme immunoassay (EIA) (Euroimmun, Lübeck, Germany)	Unknown	Unknown	Unknown	F	16-20			100	N	41	Estimated from figure
1299	Vilibic-Cavlek	2011	Europe	Croatia	Unknown	Unknown	2005-2009	Women of child-bearing age	Y	HSV-1 and HSV-2 IgG enzyme immunoassay (EIA) (Euroimmun, Lübeck, Germany)	Unknown	Unknown	Unknown	F	21-25			81	N	41	Estimated from figure
1300	Vilibic-Cavlek	2011	Europe	Croatia	Unknown	Unknown	2005-2009	Women of child-bearing age	Y	HSV-1 and HSV-2 IgG enzyme immunoassay (EIA) (Euroimmun, Lübeck, Germany)	Unknown	Unknown	Unknown	F	26-30			79	N	41	Estimated from figure
1301	Vilibic-Cavlek	2011	Europe	Croatia	Unknown	Unknown	2005-2009	Women of child-bearing age	Y	HSV-1 and HSV-2 IgG enzyme immunoassay (EIA) (Euroimmun, Lübeck, Germany)	Unknown	Unknown	Unknown	F	31-35			79	N	41	Estimated from figure
1302	Vilibic-Cavlek	2011	Europe	Croatia	Unknown	Unknown	2005-2009	Women of child-bearing age	Y	HSV-1 and HSV-2 IgG enzyme immunoassay (EIA) (Euroimmun, Lübeck, Germany)	Unknown	Unknown	Unknown	F	36-40			77	N	41	Estimated from figure
1303	Vilibic-Cavlek	2011	Europe	Croatia	Unknown	Unknown	2005-2009	Women of child-bearing age	Y	HSV-1 and HSV-2 IgG enzyme immunoassay (EIA) (Euroimmun, Lübeck, Germany)	Unknown	Unknown	Unknown	F	41-45			77	N	41	Estimated from figure
1304	Vilibic-Cavlek	2011	Europe	Croatia	Unknown	Unknown	2008-2010	General population	Y	HSV-1 and HSV-2 IgG ELISA (Virotech, Rüsselsheim, Germany); positive and equivocal samples tested by Western blot (Euroimmun, Lübeck, Germany)	Unknown	98.6	98.9	F+M	<6m->=60	1672	1213	72.5478	N	42
1305	Vilibic-Cavlek	2011	Europe	Croatia	Unknown	Unknown	2008-2010	General population	Y	HSV-1 and HSV-2 IgG ELISA (Virotech, Rüsselsheim, Germany); positive and equivocal samples tested by Western blot (Euroimmun, Lübeck, Germany)	Unknown	98.6	98.9	F+M	<6m	41	23	56.0976	N	42
1306	Vilibic-Cavlek	2011	Europe	Croatia	Unknown	Unknown	2008-2010	General population	Y	HSV-1 and HSV-2 IgG ELISA (Virotech, Rüsselsheim, Germany); positive and equivocal samples tested by Western blot (Euroimmun, Lübeck, Germany)	Unknown	98.6	98.9	F+M	6m-9	140	37	26.4286	N	42
1307	Vilibic-Cavlek	2011	Europe	Croatia	Unknown	Unknown	2008-2010	General population	Y	HSV-1 and HSV-2 IgG ELISA (Virotech, Rüsselsheim, Germany); positive and equivocal samples tested by Western blot (Euroimmun, Lübeck, Germany)	Unknown	98.6	98.9	F+M	10-19	134	72	53.7313	N	42
1308	Vilibic-Cavlek	2011	Europe	Croatia	Unknown	Unknown	2008-2010	General population	Y	HSV-1 and HSV-2 IgG ELISA (Virotech, Rüsselsheim, Germany); positive and equivocal samples tested by Western blot (Euroimmun, Lübeck, Germany)	Unknown	98.6	98.9	F+M	20-29	371	255	68.7332	N	42
1309	Vilibic-Cavlek	2011	Europe	Croatia	Unknown	Unknown	2008-2010	General population	Y	HSV-1 and HSV-2 IgG ELISA (Virotech, Rüsselsheim, Germany); positive and equivocal samples tested by Western blot (Euroimmun, Lübeck, Germany)	Unknown	98.6	98.9	F+M	30-39	453	350	77.2627	N	42
1310	Vilibic-Cavlek	2011	Europe	Croatia	Unknown	Unknown	2008-2010	General population	Y	HSV-1 and HSV-2 IgG ELISA (Virotech, Rüsselsheim, Germany); positive and equivocal samples tested by Western blot (Euroimmun, Lübeck, Germany)	Unknown	98.6	98.9	F+M	40-49	217	195	89.8618	N	42
1311	Vilibic-Cavlek	2011	Europe	Croatia	Unknown	Unknown	2008-2010	General population	Y	HSV-1 and HSV-2 IgG ELISA (Virotech, Rüsselsheim, Germany); positive and equivocal samples tested by Western blot (Euroimmun, Lübeck, Germany)	Unknown	98.6	98.9	F+M	50-59	199	174	87.4372	N	42
1312	Vilibic-Cavlek	2011	Europe	Croatia	Unknown	Unknown	2008-2010	General population	Y	HSV-1 and HSV-2 IgG ELISA (Virotech, Rüsselsheim, Germany); positive and equivocal samples tested by Western blot (Euroimmun, Lübeck, Germany)	Unknown	98.6	98.9	F+M	>=60	117	107	91.453	N	42
1313	Vilibic-Cavlek	2011	Europe	Croatia	Unknown	Unknown	2008-2010	General population	Y	HSV-1 and HSV-2 IgG ELISA (Virotech, Rüsselsheim, Germany); positive and equivocal samples tested by Western blot (Euroimmun, Lübeck, Germany)	Unknown	98.6	98.9	F	<6m->=60	917	669	72.9553	N	42
1314	Vilibic-Cavlek	2011	Europe	Croatia	Unknown	Unknown	2008-2010	General population	Y	HSV-1 and HSV-2 IgG ELISA (Virotech, Rüsselsheim, Germany); positive and equivocal samples tested by Western blot (Euroimmun, Lübeck, Germany)	Unknown	98.6	98.9	M	<6m->=60	755	544	72.053	N	42
1342	Zhu	2006	Americas	United States of America	Norton Sound region, Alaska	Genetics of Coronary Artery Disease in Alaska Natives (GOCADAN)	2000-2003	Alaskan Eskimos	Y	IgG ELISA (Focus, Cypress, CA, USA)	1.1	Unknown	Unknown	F+M	42.8 (18-92)	610	551.44	90.4	N	69
1343	Zhu	2006	Americas	United States of America	Norton Sound region, Alaska	Genetics of Coronary Artery Disease in Alaska Natives (GOCADAN)	2000-2003	Alaskan Eskimos	Y	IgG ELISA (Focus, Cypress, CA, USA)	1.1	Unknown	Unknown	F+M	18-24			90.4	N	69
1344	Zhu	2006	Americas	United States of America	Norton Sound region, Alaska	Genetics of Coronary Artery Disease in Alaska Natives (GOCADAN)	2000-2003	Alaskan Eskimos	Y	IgG ELISA (Focus, Cypress, CA, USA)	1.1	Unknown	Unknown	F+M	25-34			84.4	N	69
1345	Zhu	2006	Americas	United States of America	Norton Sound region, Alaska	Genetics of Coronary Artery Disease in Alaska Natives (GOCADAN)	2000-2003	Alaskan Eskimos	Y	IgG ELISA (Focus, Cypress, CA, USA)	1.1	Unknown	Unknown	F+M	35-44			93.6	N	69
1346	Zhu	2006	Americas	United States of America	Norton Sound region, Alaska	Genetics of Coronary Artery Disease in Alaska Natives (GOCADAN)	2000-2003	Alaskan Eskimos	Y	IgG ELISA (Focus, Cypress, CA, USA)	1.1	Unknown	Unknown	F+M	45-54			93.8	N	69
1347	Zhu	2006	Americas	United States of America	Norton Sound region, Alaska	Genetics of Coronary Artery Disease in Alaska Natives (GOCADAN)	2000-2003	Alaskan Eskimos	Y	IgG ELISA (Focus, Cypress, CA, USA)	1.1	Unknown	Unknown	F+M	55-64			88.7	N	69
1348	Zhu	2006	Americas	United States of America	Norton Sound region, Alaska	Genetics of Coronary Artery Disease in Alaska Natives (GOCADAN)	2000-2003	Alaskan Eskimos	Y	IgG ELISA (Focus, Cypress, CA, USA)	1.1	Unknown	Unknown	F+M	66-74			86.5	N	69
1349	Zhu	2006	Americas	United States of America	Norton Sound region, Alaska	Genetics of Coronary Artery Disease in Alaska Natives (GOCADAN)	2000-2003	Alaskan Eskimos	Y	IgG ELISA (Focus, Cypress, CA, USA)	1.1	Unknown	Unknown	F+M	>=75			93.7	N	69
1350	Zhu	2006	Americas	United States of America	Norton Sound region, Alaska	Genetics of Coronary Artery Disease in Alaska Natives (GOCADAN)	2000-2003	Alaskan Eskimos	Y	IgG ELISA (Focus, Cypress, CA, USA)	1.1	Unknown	Unknown	F	42.8 (18-92)			91.9	N	69
1351	Zhu	2006	Americas	United States of America	Norton Sound region, Alaska	Genetics of Coronary Artery Disease in Alaska Natives (GOCADAN)	2000-2003	Alaskan Eskimos	Y	IgG ELISA (Focus, Cypress, CA, USA)	1.1	Unknown	Unknown	M	42.8 (18-92)			88.6	N	69
1474	Kumar	2007	Europe	United Kingdom of Great Britain and Northern Ireland	London	Unknown	2001	Blood donors	Y	HSV-1 and HSV-2 enzyme-linked immunoassays	Unknown	Unknown	Unknown	F+M	42	100	28	28	N	49
1559	Tayyebi	2010	Eastern Mediterranean	Iran (Islamic Republic of)	Kazeroun, Fars province	Unknown	Unknown	University students	Y	HSV-1 and HSV-2 IgG ELISAs (Dia Pro, Italy)	Manufacturer's recommendation	Unknown	Unknown	F+M	22.2 (19-25)	360	285	79.1667	N	50
1560	Tayyebi	2010	Eastern Mediterranean	Iran (Islamic Republic of)	Kazeroun, Fars province	Unknown	Unknown	University students	Y	HSV-1 and HSV-2 IgG ELISAs (Dia Pro, Italy)	Manufacturer's recommendation	Unknown	Unknown	F	22.0 (19-25)	183	152	83.0601	Y	50
1561	Tayyebi	2010	Eastern Mediterranean	Iran (Islamic Republic of)	Kazeroun, Fars province	Unknown	Unknown	University students	Y	HSV-1 and HSV-2 IgG ELISAs (Dia Pro, Italy)	Manufacturer's recommendation	Unknown	Unknown	M	22.4 (19-25)	177	133	75.1412	Y	50
1601	Wang	2011	Europe	The Netherlands	North of the Netherlands	Unknown	2001-2007	Pre-adolescents	Y	HSV-1 and HSV-2 IgG solid-enzyme immunoassays	Manufacturer's recommendation	Unknown	Unknown	F+M	11.1	1176	292	24.8299	N	51
1607	Xu and numerous other studies	2006	Americas	United States of America	National	National Health and Nutrition Examination Surveys (NHANES)	1999-2004	General population	Y	HSV-1 and HSV-2 solid-phase enzymatic immunodot assays	Unknown	Unknown	Unknown	F+M	14-49	11508		57.4	N	43	Weighted
1608	Xu and numerous other studies	2006	Americas	United States of America	National	National Health and Nutrition Examination Surveys (NHANES)	1999-2004	General population	Y	HSV-1 and HSV-2 solid-phase enzymatic immunodot assays	Unknown	Unknown	Unknown	F+M	14-19	4650		39	N	43	Weighted
1609	Xu and numerous other studies	2006	Americas	United States of America	National	National Health and Nutrition Examination Surveys (NHANES)	1999-2004	General population	Y	HSV-1 and HSV-2 solid-phase enzymatic immunodot assays	Unknown	Unknown	Unknown	F+M	20-29	2412		54.4	N	43	Weighted
1610	Xu and numerous other studies	2006	Americas	United States of America	National	National Health and Nutrition Examination Surveys (NHANES)	1999-2004	General population	Y	HSV-1 and HSV-2 solid-phase enzymatic immunodot assays	Unknown	Unknown	Unknown	F+M	30-39	2251		63.5	N	43	Weighted
1611	Xu and numerous other studies	2006	Americas	United States of America	National	National Health and Nutrition Examination Surveys (NHANES)	1999-2004	General population	Y	HSV-1 and HSV-2 solid-phase enzymatic immunodot assays	Unknown	Unknown	Unknown	F+M	40-49	2195		65.3	N	43	Weighted
1612	Xu and numerous other studies	2006	Americas	United States of America	National	National Health and Nutrition Examination Surveys (NHANES)	1999-2004	General population	Y	HSV-1 and HSV-2 solid-phase enzymatic immunodot assays	Unknown	Unknown	Unknown	F	14-49	5997		59.5	N	43	Weighted
1613	Xu and numerous other studies	2006	Americas	United States of America	National	National Health and Nutrition Examination Surveys (NHANES)	1999-2004	General population	Y	HSV-1 and HSV-2 solid-phase enzymatic immunodot assays	Unknown	Unknown	Unknown	F	14-19	2282		41.4	Y	43	Weighted
1614	Xu and numerous other studies	2006	Americas	United States of America	National	National Health and Nutrition Examination Surveys (NHANES)	1999-2004	General population	Y	HSV-1 and HSV-2 solid-phase enzymatic immunodot assays	Unknown	Unknown	Unknown	F	20-29	1368		57.1	Y	43	Weighted
1615	Xu and numerous other studies	2006	Americas	United States of America	National	National Health and Nutrition Examination Surveys (NHANES)	1999-2004	General population	Y	HSV-1 and HSV-2 solid-phase enzymatic immunodot assays	Unknown	Unknown	Unknown	F	30-39	1246		63.7	Y	43	Weighted
1616	Xu and numerous other studies	2006	Americas	United States of America	National	National Health and Nutrition Examination Surveys (NHANES)	1999-2004	General population	Y	HSV-1 and HSV-2 solid-phase enzymatic immunodot assays	Unknown	Unknown	Unknown	F	40-49	1101		67.5	Y	43	Weighted
1617	Xu and numerous other studies	2006	Americas	United States of America	National	National Health and Nutrition Examination Surveys (NHANES)	1999-2004	General population	Y	HSV-1 and HSV-2 solid-phase enzymatic immunodot assays	Unknown	Unknown	Unknown	M	14-49	5511		55.9	N	43	Weighted
1618	Xu and numerous other studies	2006	Americas	United States of America	National	National Health and Nutrition Examination Surveys (NHANES)	1999-2004	General population	Y	HSV-1 and HSV-2 solid-phase enzymatic immunodot assays	Unknown	Unknown	Unknown	M	14-19	2368		36.8	Y	43	Weighted
1619	Xu and numerous other studies	2006	Americas	United States of America	National	National Health and Nutrition Examination Surveys (NHANES)	1999-2004	General population	Y	HSV-1 and HSV-2 solid-phase enzymatic immunodot assays	Unknown	Unknown	Unknown	M	20-29	1044		51.7	Y	43	Weighted
1620	Xu and numerous other studies	2006	Americas	United States of America	National	National Health and Nutrition Examination Surveys (NHANES)	1999-2004	General population	Y	HSV-1 and HSV-2 solid-phase enzymatic immunodot assays	Unknown	Unknown	Unknown	M	30-39	1005		63.5	Y	43	Weighted
1621	Xu and numerous other studies	2006	Americas	United States of America	National	National Health and Nutrition Examination Surveys (NHANES)	1999-2004	General population	Y	HSV-1 and HSV-2 solid-phase enzymatic immunodot assays	Unknown	Unknown	Unknown	M	40-49	1094		62.9	Y	43	Weighted
1637	Xu	2007	Americas	United States of America	National	National Health and Nutrition Examination Surveys (NHANES)	1999-2002	Children	Y	HSV-1 IgG immunodot assay	Unknown	Unknown	Unknown	F+M	6-13	2989		31.1	N	44	Weighted
1638	Xu	2007	Americas	United States of America	National	National Health and Nutrition Examination Surveys (NHANES)	1999-2002	Children	Y	HSV-1 IgG immunodot assay	Unknown	Unknown	Unknown	F+M	6-7	591		26.3	N	44	Weighted
1639	Xu	2007	Americas	United States of America	National	National Health and Nutrition Examination Surveys (NHANES)	1999-2002	Children	Y	HSV-1 IgG immunodot assay	Unknown	Unknown	Unknown	F+M	8-9	622		28.2	N	44	Weighted
1640	Xu	2007	Americas	United States of America	National	National Health and Nutrition Examination Surveys (NHANES)	1999-2002	Children	Y	HSV-1 IgG immunodot assay	Unknown	Unknown	Unknown	F+M	10-11	648		33.4	N	44	Weighted
1641	Xu	2007	Americas	United States of America	National	National Health and Nutrition Examination Surveys (NHANES)	1999-2002	Children	Y	HSV-1 IgG immunodot assay	Unknown	Unknown	Unknown	F+M	12-13	1128		36.1	N	44	Weighted
1642	Waubant	2011	Americas	United States of America	California, New York, Alabama, Massachusetts and Minnesota?	Unknown	2006-2008	Controls in a study of paediatric multiple sclerosis	Y	HSV-1 IgG ELISA (Wampole Laboratories, Princeton, NJ)	1.1	Unknown	Unknown	F+M	14.7	66	20.922	31.7	N	67
1643	Steptoe	2007	Europe	United Kingdom of Great Britain and Northern Ireland	London	Whitehall II cohort	1985-1988	London-based civil servants	Y	HSV-1 IgG ELISA	Unknown	Unknown	Unknown	F	60	142	92	64.7887	N	68
1644	Steptoe	2007	Europe	United Kingdom of Great Britain and Northern Ireland	London	Whitehall II cohort	1985-1988	London-based civil servants	Y	HSV-1 IgG ELISA	Unknown	Unknown	Unknown	M	60.7	261	149	57.0881	N	68

## Sheet: Incidence
Obs no.	First author	Year published	2012 region	Country or Area	City/town/area	Study name	Study year	Group tested	General population?	Assay	Cut-off	Reported sensitivity HSV-1	Reported specificity HSV-1	Sex	Age	N	N+	HSV-1 incidence	Incidence unit	Length of follow-up	Reference number	Comments
12	Lupi	2011	Americas	Brazil	Rio de Janeiro	Unknown	1996-1997	Blood donors	Y	Type-specific ELISA (Clark Laboratories, PA, USA); incident infection defined as positive result in those seronegative at baseline	Unknown	96-98	>97	F+M	31.2 (18-67)	50		0.04	Risk (%)/fu	12 months	26	Incidence data correct? Should be proportion rather than percentage?
29	Fife	2006	Americas	United States of America	Inner-city	Unknown	1999-2004	Young women	Y	Immunoblot (Focus Diagnostics, Cypress, CA); seroconversions and equivocal samples tested by Western blot; incident infection defined as a positive result in those previously negative	Unknown	Unknown	Unknown	F	16.3 (14-17)	41	4	8.92857	100py	15 months	17
30	Page	2012	Americas	United States of America	National	Military New Onset Psychosis Project (MNOPP)	1989-2005	Military personnel	Y	IgG ELISA (HerpeSelect, Focus Technologies, Cypress, CA); incident infection defined as positive last sample in those seronegative at baseline; only samples taken 5 years apart or less used	1.1	91.2	92.3	F+M	18-19			8.3	100 py	40.7 months	32	Weighted by age, gender and race
31	Page	2012	Americas	United States of America	National	Military New Onset Psychosis Project (MNOPP)	1989-2005	Military personnel	Y	IgG ELISA (HerpeSelect, Focus Technologies, Cypress, CA); incident infection defined as positive last sample in those seronegative at baseline; only samples taken 5 years apart or less used	1.1	91.2	92.3	F+M	20-24			11.7	100 py	40.7 months	32	Weighted by age, gender and race
32	Page	2012	Americas	United States of America	National	Military New Onset Psychosis Project (MNOPP)	1989-2005	Military personnel	Y	IgG ELISA (HerpeSelect, Focus Technologies, Cypress, CA); incident infection defined as positive last sample in those seronegative at baseline; only samples taken 5 years apart or less used	1.1	91.2	92.3	F+M	25-29			6.3	100 py	40.7 months	32	Weighted by age, gender and race
33	Page	2012	Americas	United States of America	National	Military New Onset Psychosis Project (MNOPP)	1989-2005	Military personnel	Y	IgG ELISA (HerpeSelect, Focus Technologies, Cypress, CA); incident infection defined as positive last sample in those seronegative at baseline; only samples taken 5 years apart or less used	1.1	91.2	92.3	F	18-29			14	100 py	40.7 months	32	Weighted by age, gender and race
34	Page	2012	Americas	United States of America	National	Military New Onset Psychosis Project (MNOPP)	1989-2005	Military personnel	Y	IgG ELISA (HerpeSelect, Focus Technologies, Cypress, CA); incident infection defined as positive last sample in those seronegative at baseline; only samples taken 5 years apart or less used	1.1	91.2	92.3	M	18-29			6.3	100 py	40.7 months	32	Weighted by age, gender and race
35	Bernstein	2013	Americas	United States of America and Canada	50 sites	HERPEVAC	2003-2007	HSV-seronegative women in the control arm of the HERPEVAC Trial for Women	Y	HerpeSelect-2 (Focus Technologies, Cypress, CA); positives and first and last samples confirmed by Western blot; incident infection defined as a positive Western blot result in those with a previous negative result for that type. All samples tested to determine date of seroconversion in seroconverters	Manufacturer's recommendation	Unknown	Unknown	F	18-30	3438	127	2.5	100 py	20 months	52
36	Bernstein	2013	Americas	United States of America and Canada	50 sites	HERPEVAC	2003-2007	HSV-seronegative women in the control arm of the HERPEVAC Trial for Women	Y	HerpeSelect-2 (Focus Technologies, Cypress, CA); positives and first and last samples confirmed by Western blot; incident infection defined as a positive Western blot result in those with a previous negative result for that type. All samples tested to determine date of seroconversion in seroconverters	Manufacturer's recommendation	Unknown	Unknown	F	18-22	1928	89	3.2	100 py	20 months	52
37	Bernstein	2013	Americas	United States of America and Canada	50 sites	HERPEVAC	2003-2007	HSV-seronegative women in the control arm of the HERPEVAC Trial for Women	Y	HerpeSelect-2 (Focus Technologies, Cypress, CA); positives and first and last samples confirmed by Western blot; incident infection defined as a positive Western blot result in those with a previous negative result for that type. All samples tested to determine date of seroconversion in seroconverters	Manufacturer's recommendation	Unknown	Unknown	F	23-26	1063	26	1.6	100 py	20 months	52
38	Bernstein	2013	Americas	United States of America and Canada	50 sites	HERPEVAC	2003-2007	HSV-seronegative women in the control arm of the HERPEVAC Trial for Women	Y	HerpeSelect-2 (Focus Technologies, Cypress, CA); positives and first and last samples confirmed by Western blot; incident infection defined as a positive Western blot result in those with a previous negative result for that type. All samples tested to determine date of seroconversion in seroconverters	Manufacturer's recommendation	Unknown	Unknown	F	27-30	447	12	1.8	100 py	20 months	52
66	Kucera	2012	Europe	Switzerland	Lausanne	Unknown	2004-2007	Pregnant women	Y	HSV-1 and HSV-2 IgG ELISAs (HerpeSelect, Focus Diagnostics, Cypress, CA); indeterminate results rerun; incident infection defined as a positive result at follow-up in those seronegative at baseline	1.1	Unknown	Unknown	F	30 (14-46)	59	1	1.69492	Risk (%)/year	257 days (IQR 221-284 days)	24

## Sheet: read me
These data are from the literature review updating the review of HSV-1 and HSV-2 done for the 2003 HSV-2 estimates and and are for general populations
Strata with small sample sizes not combined in these tables

## Sheet: Data used from previous reviews
Obs no.	First author	Year published	2012 region	Country or Area	City/town/area	Study year	Group tested	General population?	Assay	Sex	Age	N	% HSV-1	Used in estimates?	Reference number
10002	Howard	2003	Americas	Canada	Ontario	2000-2001	Low-risk individuals under pre-natal care	Y	Two type-specific assays (MRL and Gull/Meridian)	F	15-16	87	55.2	Y	53
10003	Howard	2003	Americas	Canada	Ontario	2000-2001	Low-risk individuals under pre-natal care	Y	Two type-specific assays (MRL and Gull/Meridian)	F	17-18	100	51	Y	53
10004	Howard	2003	Americas	Canada	Ontario	2000-2001	Low-risk individuals under pre-natal care	Y	Two type-specific assays (MRL and Gull/Meridian)	F	19-20	100	54	Y	53
10005	Howard	2003	Americas	Canada	Ontario	2000-2001	Low-risk individuals under pre-natal care	Y	Two type-specific assays (MRL and Gull/Meridian)	F	21-22	102	64.7	Y	53
10006	Howard	2003	Americas	Canada	Ontario	2000-2001	Low-risk individuals under pre-natal care	Y	Two type-specific assays (MRL and Gull/Meridian)	F	23-24	102	68.6	Y	53
10007	Howard	2003	Americas	Canada	Ontario	2000-2001	Low-risk individuals under pre-natal care	Y	Two type-specific assays (MRL and Gull/Meridian)	F	25-29	54	66.7	Y	53
10008	Howard	2003	Americas	Canada	Ontario	2000-2001	Low-risk individuals under pre-natal care	Y	Two type-specific assays (MRL and Gull/Meridian)	F	30-34	53	73.6	Y	53
10009	Howard	2003	Americas	Canada	Ontario	2000-2001	Low-risk individuals under pre-natal care	Y	Two type-specific assays (MRL and Gull/Meridian)	F	35-39	51	70.6	Y	53
10010	Howard	2003	Americas	Canada	Ontario	2000-2001	Low-risk individuals under pre-natal care	Y	Two type-specific assays (MRL and Gull/Meridian)	F	40-44	52	69.2	Y	53
10011	Howard	2003	Americas	Canada	Ontario	2000-2001	Low-risk individuals not under pre-natal care	Y	Two type-specific assays (MRL and Gull/Meridian)	F	15-16	75	32	Y	53
10012	Howard	2003	Americas	Canada	Ontario	2000-2001	Low-risk individuals not under pre-natal care	Y	Two type-specific assays (MRL and Gull/Meridian)	F	17-18	90	28.9	Y	53
10013	Howard	2003	Americas	Canada	Ontario	2000-2001	Low-risk individuals not under pre-natal care	Y	Two type-specific assays (MRL and Gull/Meridian)	F	19-20	89	43.8	Y	53
10014	Howard	2003	Americas	Canada	Ontario	2000-2001	Low-risk individuals not under pre-natal care	Y	Two type-specific assays (MRL and Gull/Meridian)	F	21-22	95	53.7	Y	53
10015	Howard	2003	Americas	Canada	Ontario	2000-2001	Low-risk individuals not under pre-natal care	Y	Two type-specific assays (MRL and Gull/Meridian)	F	23-24	92	57.6	Y	53
10016	Howard	2003	Americas	Canada	Ontario	2000-2001	Low-risk individuals not under pre-natal care	Y	Two type-specific assays (MRL and Gull/Meridian)	F	25-29	48	43.8	Y	53
10017	Howard	2003	Americas	Canada	Ontario	2000-2001	Low-risk individuals not under pre-natal care	Y	Two type-specific assays (MRL and Gull/Meridian)	F	30-34	52	71.2	Y	53
10018	Howard	2003	Americas	Canada	Ontario	2000-2001	Low-risk individuals not under pre-natal care	Y	Two type-specific assays (MRL and Gull/Meridian)	F	35-39	44	75	Y	53
10019	Howard	2003	Americas	Canada	Ontario	2000-2001	Low-risk individuals not under pre-natal care	Y	Two type-specific assays (MRL and Gull/Meridian)	F	40-44	53	88.7	Y	53
10020	Howard	2003	Americas	Canada	Ontario	2000-2001	Low-risk individuals	Y	Two type-specific assays (MRL and Gull/Meridian)	M	15-16	104	26.9	Y	53
10021	Howard	2003	Americas	Canada	Ontario	2000-2001	Low-risk individuals	Y	Two type-specific assays (MRL and Gull/Meridian)	M	17-18	126	27	Y	53
10022	Howard	2003	Americas	Canada	Ontario	2000-2001	Low-risk individuals	Y	Two type-specific assays (MRL and Gull/Meridian)	M	19-20	132	37.1	Y	53
10023	Howard	2003	Americas	Canada	Ontario	2000-2001	Low-risk individuals	Y	Two type-specific assays (MRL and Gull/Meridian)	M	21-22	135	28.1	Y	53
10024	Howard	2003	Americas	Canada	Ontario	2000-2001	Low-risk individuals	Y	Two type-specific assays (MRL and Gull/Meridian)	M	23-24	141	43.3	Y	53
10025	Howard	2003	Americas	Canada	Ontario	2000-2001	Low-risk individuals	Y	Two type-specific assays (MRL and Gull/Meridian)	M	25-29	89	44.9	Y	53
10026	Howard	2003	Americas	Canada	Ontario	2000-2001	Low-risk individuals	Y	Two type-specific assays (MRL and Gull/Meridian)	M	30-34	92	63	Y	53
10027	Howard	2003	Americas	Canada	Ontario	2000-2001	Low-risk individuals	Y	Two type-specific assays (MRL and Gull/Meridian)	M	35-39	85	55.3	Y	53
10028	Howard	2003	Americas	Canada	Ontario	2000-2001	Low-risk individuals	Y	Two type-specific assays (MRL and Gull/Meridian)	M	40-44	75	54.7	Y	53
10056	Stanberry	2004	Americas	United States of America	Ohio, Cincinnati	Pre-2004	Adolescent girls	Y	Type-common assay followed by type-specific assay (GSK)	F	14.5 (12-15)	174	44.3	Y	54
10081	Dan	2003	Europe	Israel	Holon	2000-2001	Pregnant women	Y	Type-specific ELISA (Savyon Diagnostics)	F	28.3 (16-44)	512	94.9	Y	55
10082	Smith	2002	Eastern Mediterranean	Morocco	Unknown	Pre-2002	Hospital-based controls in a study of cervical cancer	Y	Western blot	F	43 (21-65)	169	98.8	Y	56
10087	Cowan	2003	Eastern Mediterranean	Morocco	Unknown	2000	Antenatal clinic attendees, children attending hospital, selected surveillance groups for HIV monitoring and male military personnel	Y	Type-specific ELISA (Focus Technologies)	F+M	1-4	215.491	55.2	Y	57
10088	Cowan	2003	Eastern Mediterranean	Morocco	Unknown	2000	Antenatal clinic attendees, children attending hospital, selected surveillance groups for HIV monitoring and male military personnel	Y	Type-specific ELISA (Focus Technologies)	F+M	5-9	269.364	80.5	Y	57
10089	Cowan	2003	Eastern Mediterranean	Morocco	Unknown	2000	Antenatal clinic attendees, children attending hospital, selected surveillance groups for HIV monitoring and male military personnel	Y	Type-specific ELISA (Focus Technologies)	F+M	10-14	269.364	86.4	Y	57
10090	Cowan	2003	Eastern Mediterranean	Morocco	Unknown	2000	Antenatal clinic attendees, children attending hospital, selected surveillance groups for HIV monitoring and male military personnel	Y	Type-specific ELISA (Focus Technologies)	F+M	15-19	269.364	92.2	Y	57
10091	Cowan	2003	Eastern Mediterranean	Morocco	Unknown	2000	Antenatal clinic attendees, children attending hospital, selected surveillance groups for HIV monitoring and male military personnel	Y	Type-specific ELISA (Focus Technologies)	F+M	20-29	538.727	92.1	Y	57
10092	Cowan	2003	Eastern Mediterranean	Morocco	Unknown	2000	Antenatal clinic attendees, children attending hospital, selected surveillance groups for HIV monitoring and male military personnel	Y	Type-specific ELISA (Focus Technologies)	F+M	30-34	269.364	95	Y	57
10093	Cowan	2003	Eastern Mediterranean	Morocco	Unknown	2000	Antenatal clinic attendees, children attending hospital, selected surveillance groups for HIV monitoring and male military personnel	Y	Type-specific ELISA (Focus Technologies)	F+M	35-39	269.364	98.8	Y	57
10094	Cowan	2003	Eastern Mediterranean	Morocco	Unknown	2000	Antenatal clinic attendees, children attending hospital, selected surveillance groups for HIV monitoring and male military personnel	Y	Type-specific ELISA (Focus Technologies)	F+M	40-44	269.364	100	Y	57
10096	Mihret	2002	Africa	Ethiopia	Addis Ababa	1996	General population	Y	Type-specific ELISA (Gull)	F	28 (15-54)	243	94.7	Y	58
10097	Mihret	2002	Africa	Ethiopia	Addis Ababa	1996	General population	Y	Type-specific ELISA (Gull)	M	25 (15-54)	263	92.8	Y	58
10098	Gwanzura	2002	Africa	Zimbabwe	Harare	Pre-2002	Voluntary blood donors	Y	Type-specific EIA	F+M	HIV-positive: 25; HIV-negative: 18	299	95	Y	59
10137	Alanen	2005	Europe	Finland	Southwestern Finland	2000	Pregnant women	Y	Non-specific EIA followed by type-specific assay (MRL Diagnostics)	F	30 (16-45)	558	46.8	Y	60
10159	Le Donne	2005	Europe	Italy	Messina	2003-2004	Pregnant women	Y	Type-specific EIA	F	32.3	80	87.5	Y	61
10296	Madhavan	2003	South-East Asia	India	Tamil Nadu state, Chennai	Pre-2003	HIV-negative blood donors	Y	Type-specific ELISA (Biokit)	F+M	16-25	50	32	Y	62
10297	Madhavan	2003	South-East Asia	India	Tamil Nadu state, Chennai	Pre-2003	HIV-negative blood donors	Y	Type-specific ELISA (Biokit)	F+M	≥26	50	22	Y	62
10303	Cowan	2003	South-East Asia	India	Vellore	2000	Antenatal clinic attendees, children attending hospital and blood donors	Y	Type-specific ELISA (Focus Technologies)	F+M	1-4	234.545	40.2	Y	57
10304	Cowan	2003	South-East Asia	India	Vellore	2000	Antenatal clinic attendees, children attending hospital and blood donors	Y	Type-specific ELISA (Focus Technologies)	F+M	5-9	293.182	68.4	Y	57
10305	Cowan	2003	South-East Asia	India	Vellore	2000	Antenatal clinic attendees, children attending hospital and blood donors	Y	Type-specific ELISA (Focus Technologies)	F+M	10-14	293.182	75.9	Y	57
10306	Cowan	2003	South-East Asia	India	Vellore	2000	Antenatal clinic attendees, children attending hospital and blood donors	Y	Type-specific ELISA (Focus Technologies)	F+M	15-19	293.182	85.7	Y	57
10307	Cowan	2003	South-East Asia	India	Vellore	2000	Antenatal clinic attendees, children attending hospital and blood donors	Y	Type-specific ELISA (Focus Technologies)	F+M	20-29	586.364	79.9	Y	57
10308	Cowan	2003	South-East Asia	India	Vellore	2000	Antenatal clinic attendees, children attending hospital and blood donors	Y	Type-specific ELISA (Focus Technologies)	F+M	30-34	293.182	80	Y	57
10309	Cowan	2003	South-East Asia	India	Vellore	2000	Antenatal clinic attendees, children attending hospital and blood donors	Y	Type-specific ELISA (Focus Technologies)	F+M	35-39	293.182	84.8	Y	57
10310	Cowan	2003	South-East Asia	India	Vellore	2000	Antenatal clinic attendees, children attending hospital and blood donors	Y	Type-specific ELISA (Focus Technologies)	F+M	40-44	293.182	86.2	Y	57
10318	Cowan	2003	South-East Asia	Sri Lanka	Ragama	2000	Antenatal clinic attendees, children attending hospital, blood donors, adult hospital inpatients and STI clinic attendees	Y	Type-specific ELISA (Focus Technologies)	F+M	1-4	308.815	40.5	Y	57
10319	Cowan	2003	South-East Asia	Sri Lanka	Ragama	2000	Antenatal clinic attendees, children attending hospital, blood donors, adult hospital inpatients and STI clinic attendees	Y	Type-specific ELISA (Focus Technologies)	F+M	5-9	386.019	53.1	Y	57
10320	Cowan	2003	South-East Asia	Sri Lanka	Ragama	2000	Antenatal clinic attendees, children attending hospital, blood donors, adult hospital inpatients and STI clinic attendees	Y	Type-specific ELISA (Focus Technologies)	F+M	10-14	386.019	74	Y	57
10327	Smith	2002	South-East Asia	Thailand	Unknown	Pre-2002	Hospital-based controls in a study of cervical cancer	Y	Western blot	F	44 (28-61)	75	52	Y	56
20001	Mbopi-Keou	2000	Africa	Central African Republic	Bangui	1998-1999	Reproductive health centre attendees	Y	Type-specific ELISA	F	27 (15-48)	300	99	Y	63
20002	Ghebrekidan	1999	Africa	Eritrea	Massawa	1995	Pregnant women	Y	In-house type-specific ELISA	F	28	113	97	Y	64
20003	Ghebrekidan	1999	Africa	Eritrea	Massawa	1995	Rashaida tribe	Y	In-house type-specific ELISA	F+M	35	45	84	Y	64
20005	Ghebrekidan	1999	Africa	Eritrea	Massawa	1995	Rashaida tribe	Y	In-house type-specific ELISA	F+M	1-5	54	59	Y	64
20006	Ghebrekidan	1999	Africa	Eritrea	Massawa	1995	Rashaida tribe	Y	In-house type-specific ELISA	F+M	8.5	84	97	Y	64
20029	Ruiz	2000	Americas	United States of America	Northern California	Pre-2000	General population	Y	Type-specific immunoblot (Chiron)	F	18-29	1663	76	Y	65
20069	Bogaerts	2001	South-East Asia	Bangladesh	Dhaka	1996-1998	Prepubescent children	Y	Type-specific ELISA (Gull)	F+M	1-12	79	46	Y	66
